# Supplementary material for: Expression Levels of Obesity-Related Genes Are Associated with Weight Change in Kidney Transplant Recipients
Source: PLoS One. 2013 Mar 27;8(3):e59962. doi: 10.1371/journal.pone.0059962 (PMC3609773; doi:10.1371/journal.pone.0059962)
Supplement: Table S1 — Expression p-values and q-values for 1936 significant probe sets. Expression p-values and q-values for 1936 probe sets whose expression levels were significantly (p<0.05, multivariate regression model controlling for race and gender) associated with weight change in 26 kidney transplant recipients. (XLS) [file pone.0059962.s001.xls]

## Sheet: Table
Table S1. Parameter estimates and p-values for the multivariate regression model used in this study. The R2 values are shown for 1936 probes whose expression levels were significantly (p<0.05) associated with weight change in 26 kidney transplant subjects, after adjusting for race and gender. The false discovery rate estimate (Q-value) is also shown for each gene expression p-value.
					Gender - Female		Race - Black		Expression
Probe ID	Gene ID	Gene Symbol	Gene Title	R2	estimate	p-value	estimate	p-value	estimate	p-value	Q-value
7994237	51451	LCMT1	leucine carboxyl methyltransferase 1	0.73847	-0.0531431	0.00380514	0.0297789	0.105278	0.368979	2.58817e-06	0.0482693
8079753	1605	DAG1	dystroglycan 1 (dystrophin-associated glycoprotein 1)	0.654182	-0.0451178	0.0259454	0.08369	0.000234204	0.233612	6.09858e-05	0.468544
7909689	56950	SMYD2	SET and MYND domain containing 2	0.645926	-0.0740299	0.00113192	0.0677341	0.00181566	0.141443	7.98025e-05	0.468544
8116402	5601	MAPK9	mitogen-activated protein kinase 9	0.630913	-0.0716553	0.00173324	0.0804289	0.000475147	0.208593	0.00012824	0.468544
8149283	94137	RP1L1	retinitis pigmentosa 1-like 1	0.622908	-0.0424982	0.042773	0.0598202	0.0063675	-0.276921	0.000163948	0.468544
8143270	92092	ZC3HAV1L	zinc finger CCCH-type, antiviral 1-like	0.613971	-0.0330435	0.117256	0.0744306	0.00116895	0.253486	0.000214468	0.468544
7963304	1990	ELA1	elastase 1, pancreatic	0.610699	-0.0639862	0.00465184	0.0572172	0.00981868	-0.241088	0.0002363	0.468544
7972661				0.610071	-0.0622479	0.00559094	0.0672048	0.00288842	-0.207315	0.000240714	0.468544
8004195	162517	FBXO39	F-box protein 39	0.605795	-0.0480133	0.0262752	0.0874536	0.000322946	-0.258958	0.00027286	0.468544
7956819	283349	RASSF3	Ras association (RalGDS/AF-6) domain family member 3	0.599899	-0.033143	0.122641	0.0497047	0.0262513	0.145245	0.000323693	0.468544
8040417				0.597408	-0.0538444	0.0149656	0.073841	0.0015083	-0.225651	0.000347688	0.468544
8034940	4854	NOTCH3	Notch homolog 3 (Drosophila)	0.590857	-0.0336806	0.120674	0.0552092	0.01466	0.134834	0.000418811	0.468544
8056821				0.584226	-0.0604961	0.00837599	0.0649864	0.00482303	-0.16649	0.000504266	0.468544
8019842	7298	TYMS	thymidylate synthetase	0.580448	-0.0356454	0.104562	0.050243	0.0280599	0.22818	0.000559874	0.468544
7970317	7027	TFDP1	transcription factor Dp-1	0.578406	-0.0528172	0.0190025	0.0708889	0.00256364	0.165315	0.000592232	0.468544
7972665	196541	LOC196541		0.57767	-0.0487129	0.0290503	0.0715863	0.00238594	-0.403902	0.000604305	0.468544
8053890	56910	STARD7	StAR-related lipid transfer (START) domain containing 7	0.576316	-0.0687548	0.00411106	0.0739541	0.00185691	0.158653	0.000627135	0.468544
7971027	29880	ALG5	asparagine-linked glycosylation 5 homolog (S. cerevisiae, dolichyl-phosphate beta-glucosyltransferase)	0.573576	-0.0656336	0.00560006	0.0573739	0.0129143	0.230936	0.000675753	0.468544
8041967	27248	C2orf30	chromosome 2 open reading frame 30	0.572148	-0.0409841	0.0649344	0.0680363	0.00376373	0.196932	0.000702457	0.468544
8086075				0.565383	-0.0509297	0.024962	0.0640483	0.00631677	-0.221606	0.000842751	0.468544
8042962	9801	MRPL19	mitochondrial ribosomal protein L19	0.565371	-0.0481986	0.0328229	0.0904465	0.000420825	0.154543	0.000843008	0.468544
8056730	440925	LOC440925	hypothetical gene supported by AK123485	0.565131	-0.0618327	0.00857626	0.0700677	0.00318338	-0.224606	0.00084844	0.468544
8024304				0.561002	-0.0305109	0.175845	0.0826378	0.000890126	-0.23262	0.000946947	0.468544
8031568				0.559136	-0.0415224	0.0653098	0.0362232	0.131215	-0.200143	0.000994845	0.468544
8074746				0.557657	-0.0270465	0.234504	0.0865345	0.000645993	-0.174566	0.00103439	0.468544
8101065	5470	PPEF2	protein phosphatase, EF-hand calcium binding domain 2	0.557365	-0.0619871	0.00897964	0.0809507	0.00108945	-0.327716	0.00104237	0.468544
8026182	84245	MGC3207		0.556275	-0.0630872	0.00818093	0.0576058	0.0142273	0.185285	0.00107266	0.468544
7972461	6564	SLC15A1	solute carrier family 15 (oligopeptide transporter), member 1	0.555325	-0.0255621	0.263963	0.0449809	0.0573252	-0.275495	0.0010997	0.468544
8078252	7325	UBE2E2	ubiquitin-conjugating enzyme E2E 2 (UBC4/5 homolog, yeast)	0.554958	-0.0579023	0.0134434	0.086636	0.000660565	0.175931	0.00111032	0.468544
8071543				0.554931	-0.0266746	0.24289	0.0868935	0.000646068	-0.175618	0.00111112	0.468544
7990830	23184	MESDC2	mesoderm development candidate 2	0.554887	-0.0526163	0.0224828	0.0376592	0.117223	0.239706	0.00111241	0.468544
8149065				0.554106	-0.0493106	0.031266	0.0560178	0.0173037	-0.213028	0.00113535	0.468544
7898466	353238	PADI6	peptidyl arginine deiminase, type VI	0.552384	-0.0457726	0.0446275	0.0742265	0.00227161	-0.264121	0.00118753	0.468544
8016088	124808	CCDC43	coiled-coil domain containing 43	0.552278	-0.0169763	0.470936	0.0584244	0.0133222	0.229688	0.00119083	0.468544
8031311	3811 | 3813 | 3807 | 3806 | 3809 | 3802 | 3803 | 3812 | 57292 | 3804 | 727787 | 548594 | 100132285	KIR3DL1|KIR3DS1|KIR2DS2|KIR2DS1|KIR2DS4|KIR2DL1|KIR2DL2|KIR3DL2|KIR2DL5A|KIR2DL3|LOC727787|KIR3DP1	killer cell immunoglobulin-like receptor, three domains, long cytoplasmic tail, 1 | killer cell immunoglobulin-like receptor, three domains, short cytoplasmic tail, 1 | killer cell immunoglobulin-like receptor, two domains, short cytoplasmic tail, 2 | killer cell immunoglobulin-like receptor, two domains, short cytoplasmic tail, 1 | killer cell immunoglobulin-like receptor, two domains, short cyt…	0.551773	-0.0375751	0.0974861	0.0666278	0.00525439	-0.279473	0.00120659	0.468544
7982495				0.55157	-0.0777126	0.00255675	0.102032	0.000223256	-0.259784	0.00121296	0.468544
7901376	26994	RNF11	ring finger protein 11	0.550089	-0.0503491	0.0288668	0.0781013	0.00155592	0.150013	0.00126054	0.468544
8010092	79157	MFSD11	major facilitator superfamily domain containing 11	0.548544	-0.0390768	0.0859418	0.0879081	0.000637735	0.217727	0.00131199	0.468544
7931479	3632	INPP5A	inositol polyphosphate-5-phosphatase, 40kDa	0.548283	-0.0547413	0.0190324	0.0450847	0.0587828	0.172237	0.00132085	0.468544
8071466	8216	LZTR1	leucine-zipper-like transcription regulator 1	0.548046	-0.0481013	0.036346	0.0679472	0.0046727	0.130628	0.00132897	0.468544
8071371				0.54701	-0.0274781	0.232692	0.0867324	0.000717259	-0.171011	0.001365	0.468544
8144993				0.545435	-0.0543174	0.0201744	0.0584008	0.0140018	-0.168167	0.0014215	0.468544
7978201	4738	NEDD8	neural precursor cell expressed, developmentally down-regulated 8	0.545425	-0.0624428	0.00942794	0.0560198	0.018316	0.111596	0.00142186	0.468544
8137781	100128653 | 100134494	LOC100128653|LOC100134494	hypothetical LOC100128653 | hypothetical protein LOC100134494	0.545395	-0.0552254	0.0184961	0.0615254	0.00982895	-0.21276	0.00142293	0.468544
7900979	55182	C1orf164	chromosome 1 open reading frame 164	0.542857	-0.0569327	0.0159797	0.0748168	0.00233003	0.15617	0.00151863	0.468544
8124008	63933	CCDC90A	coiled-coil domain containing 90A	0.542079	-0.05804	0.0144745	0.0765543	0.00196371	0.127751	0.00154912	0.468544
8144894	55174	INTS10	integrator complex subunit 10	0.541335	-0.0644911	0.0081062	0.081712	0.00119615	0.191808	0.00157884	0.468544
8054338	200407	CREG2	cellular repressor of E1A-stimulated genes 2	0.540129	-0.0462752	0.0450914	0.0464159	0.0534408	-0.388459	0.00162811	0.468544
8150797	51606	ATP6V1H	ATPase, H+ transporting, lysosomal 50/57kDa, V1 subunit H	0.53987	-0.0424303	0.0650665	0.0602867	0.0117561	0.262325	0.00163887	0.468544
8095566	92597	MOBKL1A	MOB1, Mps One Binder kinase activator-like 1A (yeast)	0.537689	-0.0496912	0.0328796	0.0700932	0.00401957	0.167134	0.00173217	0.468544
7942326				0.537419	-0.0378028	0.100609	0.0734915	0.00280696	-0.19017	0.00174405	0.468544
7925728	343169	OR6F1	olfactory receptor, family 6, subfamily F, member 1	0.537274	-0.0566133	0.017061	0.0644631	0.00749362	-0.235582	0.00175048	0.468544
7943707	100049615	SKCG-1	sporadic kidney cancer gene 1	0.536775	-0.0581528	0.0148306	0.0763441	0.00210633	-0.221789	0.00177274	0.468544
8003180	55625	ZDHHC7	zinc finger, DHHC-type containing 7	0.536421	-0.0606254	0.0118557	0.0477224	0.0475824	0.214155	0.00178867	0.468544
8121532	8838	WISP3	WNT1 inducible signaling pathway protein 3	0.536021	-0.051083	0.0290304	0.074012	0.0026915	-0.271783	0.00180682	0.468544
8125870	6954	TCP11	t-complex 11 homolog (mouse)	0.535011	-0.0759688	0.00343635	0.0624536	0.00953561	-0.283101	0.00185349	0.468544
8031700	6795	AURKC	aurora kinase C	0.533949	-0.0528243	0.0248748	0.0544618	0.0234013	-0.267234	0.00190375	0.468544
8071136	55670	PEX26	peroxisome biogenesis factor 26	0.533827	-0.0329911	0.154659	0.0750646	0.00246234	0.223446	0.00190961	0.468544
7983940	54629	FAM63B	family with sequence similarity 63, member B	0.533791	-0.0570545	0.0167345	0.0343756	0.168571	0.115927	0.00191131	0.468544
8107985	645121	CCNI2	cyclin I family, member 2	0.532731	-0.0568383	0.0171866	0.0566039	0.0186083	-0.26227	0.00196292	0.468544
7906185	128240	APOA1BP	apolipoprotein A-I binding protein	0.53273	-0.0616995	0.0110488	0.0827365	0.00118788	0.136182	0.00196298	0.468544
7976804				0.531206	-0.0745805	0.00393926	0.0748669	0.00257086	-0.185979	0.00203945	0.468544
7974229	23588	KLHDC2	kelch domain containing 2	0.530852	-0.0512278	0.0294318	0.0449618	0.0648294	0.128548	0.00205761	0.468544
8043902	79031	PDCL3	phosducin-like 3	0.530723	-0.0447219	0.0545414	0.0663285	0.00639936	0.137063	0.00206425	0.468544
7973968				0.529762	-0.0604046	0.0126567	0.0626997	0.00962638	-0.207043	0.00211444	0.468544
7989218				0.528502	-0.0604815	0.0126772	0.0602546	0.0127442	-0.145916	0.00218197	0.468544
8118632				0.528246	-0.0404514	0.0818582	0.0352698	0.159567	-0.21529	0.00219595	0.468544
8093145	84984	C3orf34	chromosome 3 open reading frame 34	0.527336	-0.0327871	0.160284	0.0611971	0.0115669	0.246762	0.00224625	0.468544
8003571	11105	PRDM7	PR domain containing 7	0.526476	-0.0683579	0.00659832	0.0650956	0.00756013	-0.101705	0.00229474	0.468544
7982333	283711	LOC283711		0.526151	-0.0660263	0.00799768	0.0709059	0.00404568	-0.212814	0.00231334	0.468544
7996012	23568	ARL2BP	ADP-ribosylation factor-like 2 binding protein	0.526127	-0.0531022	0.025303	0.0712621	0.00389728	0.194909	0.0023147	0.468544
7973393	64806	IL25	interleukin 25	0.525952	-0.045725	0.0506896	0.0655055	0.00725491	-0.193938	0.0023248	0.468544
8070563	150147	C21orf128	chromosome 21 open reading frame 128	0.525329	-0.0449197	0.0548062	0.0639247	0.00867093	-0.185368	0.00236097	0.468544
8105181	10884	MRPS30	mitochondrial ribosomal protein S30	0.524891	-0.0561369	0.0192285	0.0753398	0.00258868	0.141278	0.00238676	0.468544
8141423				0.52473	-0.0516759	0.0291373	0.0630203	0.00962104	-0.219222	0.00239625	0.468544
8035939				0.524704	-0.0423162	0.0699561	0.0832366	0.00123128	-0.135557	0.00239782	0.468544
7968270	432369	ATP5EP2	ATP synthase, H+ transporting, mitochondrial F1 complex, epsilon subunit pseudogene 2	0.524549	-0.0528702	0.0260808	0.070354	0.00434369	0.100784	0.00240704	0.468544
8088526	80145	THOC7	THO complex 7 homolog (Drosophila)	0.524211	-0.0523752	0.0273654	0.0568798	0.0190326	0.0838359	0.00242727	0.468544
8085253				0.523511	-0.0617758	0.0117005	0.0577128	0.0174403	-0.250505	0.00246964	0.468544
8167027	9104	RGN	regucalcin (senescence marker protein-30)	0.523396	-0.0571022	0.0177618	0.0641164	0.0086059	0.0926232	0.00247665	0.468544
8056327	2888	GRB14	growth factor receptor-bound protein 14	0.523179	-0.0676043	0.00719737	0.0679607	0.00566939	0.12766	0.00248992	0.468544
7993108	440337	LOC440337		0.522124	-0.0581487	0.0162826	0.0709535	0.00415612	-0.173312	0.00255559	0.468544
8054790				0.522097	-0.0596799	0.0142015	0.074774	0.00280602	-0.216575	0.00255731	0.468544
8151644	51115	FAM82B	family with sequence similarity 82, member B	0.522091	-0.0580166	0.016481	0.0821289	0.00139348	0.123458	0.0025577	0.468544
7911993	23463	ICMT	isoprenylcysteine carboxyl methyltransferase	0.522061	-0.0504216	0.033222	0.0849872	0.00108766	0.160263	0.00255959	0.468544
7928872	6623	SNCG	synuclein, gamma (breast cancer-specific protein 1)	0.521929	-0.0358447	0.125871	0.0945277	0.000531132	0.0875871	0.0025679	0.468544
8174507	692226	SNORD96B	small nucleolar RNA, C/D box 96B	0.521742	-0.0238418	0.319371	0.0931134	0.000585664	-0.197338	0.00257974	0.468544
8027744	731797	LOC731797	similar to Fc fragment of IgG binding protein	0.521349	-0.0657234	0.00850558	0.0336281	0.186594	-0.263649	0.00260483	0.468544
7931899	3601	IL15RA	interleukin 15 receptor, alpha	0.520631	-0.0443589	0.0588994	0.0615431	0.0116432	-0.190588	0.00265128	0.468544
7900603				0.520215	-0.0371839	0.112714	0.071251	0.00408969	-0.210341	0.00267848	0.468544
8056611	4036	LRP2	low density lipoprotein-related protein 2	0.519546	-0.0416915	0.0755711	0.0526047	0.0311192	-0.344449	0.00272283	0.468544
8102004				0.519362	-0.0505496	0.0332722	0.0687125	0.00538222	-0.172316	0.00273517	0.468544
8005399	54890	ALKBH5	alkB, alkylation repair homolog 5 (E. coli)	0.519323	-0.0486459	0.0397471	0.0640974	0.00887207	0.192958	0.00273778	0.468544
7976200	801 | 805 | 808	CALM1|CALM2|CALM3	calmodulin 1 (phosphorylase kinase, delta) | calmodulin 2 (phosphorylase kinase, delta) | calmodulin 3 (phosphorylase kinase, delta)	0.519227	-0.0499722	0.0351362	0.0569586	0.0194528	0.149843	0.00274425	0.468544
8065165	27131	SNX5	sorting nexin 5	0.519055	-0.042705	0.0690259	0.0854911	0.00107537	0.189808	0.00275584	0.468544
8051744				0.518203	-0.0500079	0.035195	0.0661818	0.00712607	-0.257635	0.00281395	0.468544
7928471	132	ADK	adenosine kinase	0.518153	-0.0716626	0.00548961	0.0704043	0.00454119	0.143962	0.00281738	0.468544
8176282	441531 | 5223 | 728188	PGAM4|PGAM1|LOC728188	phosphoglycerate mutase family member 4 | phosphoglycerate mutase 1 (brain) | similar to phosphoglycerate mutase processed protein	0.518108	-0.0553351	0.0215229	0.0752635	0.00276339	0.14986	0.00282054	0.468544
8137485	1804	DPP6	dipeptidyl-peptidase 6	0.517555	-0.0459747	0.0513755	0.0726763	0.00360422	-0.272454	0.0028589	0.468544
8088889				0.517405	-0.0540978	0.024199	0.0405838	0.104554	-0.147383	0.00286941	0.468544
7942932	51501	C11orf73	chromosome 11 open reading frame 73	0.517221	-0.0508073	0.0328316	0.0805916	0.00167617	0.18528	0.00288237	0.468544
7987381	161635	LOC161635	similar to casein kinase I alpha	0.517161	-0.0233521	0.332831	0.0531533	0.029739	-0.247868	0.00288659	0.468544
8039695	147687	ZNF417	zinc finger protein 417	0.516721	-0.0519693	0.0295533	0.055983	0.021965	0.153005	0.00291782	0.468544
7980390	122945	C14orf148	chromosome 14 open reading frame 148	0.516559	-0.0411875	0.0799969	0.0477483	0.0524992	-0.22587	0.00292936	0.468544
8125007	80741	LY6G5C	lymphocyte antigen 6 complex, locus G5C	0.516458	-0.0417352	0.0761591	0.0524383	0.0322231	-0.252415	0.00293657	0.468544
8117628				0.516243	-0.0518524	0.0299477	0.0644061	0.00876235	-0.173054	0.00295203	0.468544
8173729	441531 | 5223 | 728188	PGAM4|PGAM1|LOC728188	phosphoglycerate mutase family member 4 | phosphoglycerate mutase 1 (brain) | similar to phosphoglycerate mutase processed protein	0.516012	-0.0554102	0.0216307	0.0752759	0.00280888	0.149414	0.00296873	0.468544
7950471	341152	OR2AT4	olfactory receptor, family 2, subfamily AT, member 4	0.515607	-0.0548513	0.0228112	0.0703186	0.00467246	-0.166582	0.00299813	0.468544
7959164	8655	DYNLL1	dynein, light chain, LC8-type 1	0.514855	-0.0446434	0.0587619	0.067158	0.00657017	0.108811	0.00305359	0.468544
8009929	643008	LOC643008	PP12104	0.514841	-0.0326342	0.168053	0.0699433	0.0048884	-0.148195	0.00305466	0.468544
8053349	347730	LRRTM1	leucine rich repeat transmembrane neuronal 1	0.514359	-0.045039	0.056778	0.0546053	0.0258507	-0.241417	0.00309069	0.468544
8072796	164656	TMPRSS6	transmembrane protease, serine 6	0.513949	-0.053437	0.0261931	0.0457178	0.0651568	-0.166839	0.00312165	0.468544
7946001	119695	OR52R1	olfactory receptor, family 52, subfamily R, member 1	0.513805	-0.0557565	0.0212249	0.0556329	0.0232094	-0.184403	0.00313257	0.468544
8041696	64241	ABCG8	ATP-binding cassette, sub-family G (WHITE), member 8 (sterolin 2)	0.513618	-0.0615488	0.0127533	0.0686568	0.00565024	-0.20923	0.0031468	0.468544
7939867	119764	OR4X2	olfactory receptor, family 4, subfamily X, member 2	0.513569	-0.0322903	0.173381	0.0581144	0.0177447	-0.217154	0.0031506	0.468544
7901299	51727	CMPK1	cytidine monophosphate (UMP-CMP) kinase 1, cytosolic	0.51341	-0.0267935	0.263994	0.0729949	0.00360624	0.121497	0.0031628	0.468544
7959144				0.512425	-0.0426283	0.0713222	0.0642394	0.00915835	-0.207111	0.00323925	0.468544
8140814	55972	SLC25A40	solute carrier family 25, member 40	0.511902	-0.0425747	0.0718136	0.0677481	0.00630103	0.183405	0.00328055	0.468544
7928401	118487	CHCHD1	coiled-coil-helix-coiled-coil-helix domain containing 1	0.511734	-0.0370598	0.117101	0.0978298	0.000491722	0.209629	0.00329397	0.468544
8112020	4338	MOCS2	molybdenum cofactor synthesis 2	0.510801	-0.044692	0.0594783	0.0662465	0.00745654	0.191172	0.00336915	0.468544
8057689	64172	OSGEPL1	O-sialoglycoprotein endopeptidase-like 1	0.510723	-0.0820241	0.00300234	0.0773054	0.00241176	0.187683	0.00337549	0.468544
8040278	130814	PQLC3	PQ loop repeat containing 3	0.510399	-0.0423136	0.0739497	0.0738805	0.00337854	0.130704	0.00340203	0.468544
8061227	57419	SLC24A3	solute carrier family 24 (sodium/potassium/calcium exchanger), member 3	0.510341	-0.0499748	0.0366629	0.101847	0.000403854	0.0979935	0.00340682	0.468544
8042568	79315	OR7E91P	olfactory receptor, family 7, subfamily E, member 91 pseudogene	0.510198	-0.0466526	0.0498141	0.0768299	0.00253509	-0.17686	0.00341861	0.468544
8066962				0.510161	-0.0510537	0.0332295	0.0742007	0.00327862	-0.176909	0.0034217	0.468544
8114185	91368	CDKN2AIPNL	CDKN2A interacting protein N-terminal like	0.509597	-0.0599198	0.015055	0.0654256	0.00821276	0.156989	0.0034686	0.468544
7951662	1410	CRYAB	crystallin, alpha B	0.509554	-0.0488393	0.0408516	0.0912542	0.000766777	0.0469716	0.00347215	0.468544
8166703	442444	FAM47C	family with sequence similarity 47, member C	0.509038	-0.056242	0.0208727	0.0776634	0.0023651	-0.216984	0.00351565	0.468544
8029969	6415	SEPW1	selenoprotein W, 1	0.508415	-0.0368423	0.120562	0.0731117	0.00370712	0.105899	0.00356885	0.468544
8128075				0.507109	-0.0611491	0.0137662	0.113398	0.000268755	-0.113395	0.00368272	0.468544
7904131	64858	DCLRE1B	DNA cross-link repair 1B (PSO2 homolog, S. cerevisiae)	0.506781	-0.0549328	0.0237628	0.0814897	0.00170293	0.179777	0.00371189	0.468544
7924465	79802	HHIPL2	HHIP-like 2	0.506704	-0.0535463	0.026937	0.0615002	0.0128046	-0.196542	0.00371871	0.468544
8022338	85455 | 728211	DISP2|LOC728211	dispatched homolog 2 (Drosophila) | hypothetical LOC728211	0.506617	-0.0667487	0.00874841	0.0638899	0.00988884	0.095496	0.00372652	0.468544
8039871	3813 | 3811 | 3807 | 3809 | 3806 | 3810 | 3802 | 3804 | 3803 | 3812 | 3808 | 727787 | 548594 | 100132285	KIR3DS1|KIR3DL1|KIR2DS2|KIR2DS4|KIR2DS1|KIR2DS5|KIR2DL1|KIR2DL3|KIR2DL2|KIR3DL2|KIR2DS3|LOC727787|KIR3DP1	killer cell immunoglobulin-like receptor, three domains, short cytoplasmic tail, 1 | killer cell immunoglobulin-like receptor, three domains, long cytoplasmic tail, 1 | killer cell immunoglobulin-like receptor, two domains, short cytoplasmic tail, 2 | killer cell immunoglobulin-like receptor, two domains, short cytoplasmic tail, 4 | killer cell immunoglobulin-like receptor, two domains, short cyt…	0.506554	-0.030887	0.19728	0.0617201	0.0125143	-0.271266	0.0037321	0.468544
7999889	51573	GDE1	glycerophosphodiester phosphodiesterase 1	0.505926	-0.0540723	0.0257919	0.0936213	0.000681977	0.154694	0.00378881	0.468544
8011990	83659	TEKT1	tektin 1	0.505453	-0.0676043	0.00825982	0.0628745	0.0111206	-0.221396	0.00383199	0.468544
8095907	80144	FRAS1	Fraser syndrome 1	0.504308	-0.0537473	0.0267831	0.0812706	0.00177541	-0.156372	0.00393855	0.468544
7989887	84465	MEGF11	multiple EGF-like-domains 11	0.504075	-0.058081	0.0182586	0.0580472	0.0189245	-0.224732	0.0039605	0.468544
8049301	6295	SAG	S-antigen; retina and pineal gland (arrestin)	0.503979	-0.0516618	0.0323963	0.0701697	0.00517598	-0.242548	0.00396963	0.468544
7937957				0.503878	-0.039167	0.100082	0.0506593	0.0415236	-0.198665	0.00397923	0.468544
8112857	345778	MTX3	metaxin 3	0.503715	-0.0593528	0.0163906	0.0638674	0.0101039	0.124889	0.00399478	0.468544
8004057	10749	KIF1C	kinesin family member 1C	0.503545	-0.0487082	0.0424831	0.0780079	0.00239952	0.0822916	0.00401107	0.468544
8051372	51072	MEMO1	mediator of cell motility 1	0.503509	-0.0506299	0.0356628	0.0652151	0.00875433	0.170855	0.00401448	0.468544
8009322				0.503363	-0.032771	0.171422	0.0565603	0.0223083	-0.193539	0.0040285	0.468544
8046199				0.503199	-0.0300789	0.211666	0.0641922	0.00978994	-0.210974	0.00404431	0.468544
7968000				0.503134	-0.0527104	0.0295843	0.060275	0.0149541	-0.199368	0.00405061	0.468544
8077668	132014	IL17RE	interleukin 17 receptor E	0.503008	-0.0439711	0.065497	0.0884896	0.00100359	0.18372	0.00406283	0.468544
8092682	6750	SST	somatostatin	0.502629	-0.0548174	0.0245484	0.0647421	0.00926355	-0.198122	0.00409976	0.468544
8020164	2774	GNAL	guanine nucleotide binding protein (G protein), alpha activating activity polypeptide, olfactory type	0.502471	-0.0627646	0.0123979	0.0590699	0.017106	0.108395	0.00411516	0.468544
7998392				0.502252	-0.0751534	0.00496321	0.0554033	0.0254146	-0.229266	0.00413674	0.468544
8164196	51145	LOC51145	erythrocyte transmembrane protein	0.502105	-0.037292	0.11833	0.0490588	0.0493647	-0.23794	0.00415126	0.468544
8039664	55659	ZNF416	zinc finger protein 416	0.501914	-0.0683871	0.00799733	0.0476722	0.0568147	0.242097	0.00417021	0.468544
8167360	2623	GATA1	GATA binding protein 1 (globin transcription factor 1)	0.50191	-0.0593663	0.0165508	0.0582024	0.0188497	-0.171429	0.00417059	0.468544
8092230	64393	ZMAT3	zinc finger, matrin type 3	0.50187	-0.0450678	0.0595823	0.0766839	0.00275508	0.107799	0.00417461	0.468544
8088174	57408	LRTM1	leucine-rich repeats and transmembrane domains 1	0.501137	-0.0422933	0.0766751	0.0593721	0.0166897	-0.171987	0.00424808	0.468544
7906564	8682	PEA15	phosphoprotein enriched in astrocytes 15	0.500349	-0.0378145	0.113788	0.0807104	0.00193205	0.103855	0.0043285	0.468544
8067288	514	ATP5E	ATP synthase, H+ transporting, mitochondrial F1 complex, epsilon subunit	0.49989	-0.0597632	0.016196	0.0743295	0.0035113	0.106713	0.00437591	0.468544
7977397	1397	CRIP2	cysteine-rich protein 2	0.499646	-0.0334102	0.164473	0.0599958	0.0157436	0.0962238	0.00440138	0.468544
8005141	54902	TTC19	tetratricopeptide repeat domain 19	0.49958	-0.0564316	0.0216345	0.0513754	0.039419	0.204557	0.00440831	0.468544
8004184	54739	XAF1	XIAP associated factor 1	0.499418	-0.0386965	0.105792	0.103877	0.000427662	-0.12441	0.0044253	0.468544
8082605				0.499187	-0.0531231	0.029074	0.0512961	0.039825	-0.25039	0.00444961	0.468544
8128669	28962	OSTM1	osteopetrosis associated transmembrane protein 1	0.499068	-0.0494964	0.040346	0.0611401	0.0139644	0.108348	0.00446219	0.468544
7990253	27020	NPTN	neuroplastin	0.498918	-0.0355092	0.13881	0.0323501	0.220583	0.201155	0.00447807	0.468544
8022799				0.498759	-0.046788	0.0516381	0.0778987	0.00252326	-0.155945	0.00449499	0.468544
8014158				0.498665	-0.0528248	0.0299391	0.0451724	0.0736947	-0.214418	0.00450507	0.468544
8014282	79148	MMP28	matrix metallopeptidase 28	0.498419	-0.061153	0.0145406	0.071166	0.00486784	0.107292	0.00453142	0.468544
8046573	10651	MTX2	metaxin 2	0.498301	-0.0349376	0.145783	0.0692759	0.00591386	0.120677	0.00454408	0.468544
8118367	6499	SKIV2L	superkiller viralicidic activity 2-like (S. cerevisiae)	0.49803	-0.0378985	0.113801	0.0382474	0.138446	0.152195	0.00457334	0.468544
8001394	27324	TOX3	TOX high mobility group box family member 3	0.497851	-0.0471591	0.0501222	0.0691606	0.00600386	-0.175639	0.00459276	0.468544
8178136	6499	SKIV2L	superkiller viralicidic activity 2-like (S. cerevisiae)	0.49759	-0.0373438	0.119468	0.0382776	0.138315	0.151832	0.00462119	0.468544
8098204	1363	CPE	carboxypeptidase E	0.497166	-0.0345611	0.150835	0.0397903	0.121614	0.0851472	0.00466779	0.468544
7934553	84858	ZNF503	zinc finger protein 503	0.496841	-0.0397587	0.0973092	0.0497952	0.0470141	0.137151	0.00470383	0.468544
8059475				0.496537	-0.0557814	0.0232846	0.0770861	0.00277105	-0.14331	0.00473773	0.468544
8020491				0.496489	-0.0614058	0.0144121	0.0560954	0.0243801	-0.236456	0.00474317	0.468544
8056583	8647	ABCB11	ATP-binding cassette, sub-family B (MDR/TAP), member 11	0.496476	-0.0774659	0.00453292	0.0885881	0.00106637	-0.10771	0.00474463	0.468544
7972442				0.496369	-0.0528445	0.0302263	0.0646815	0.00971425	-0.13177	0.00475654	0.468544
7927277	9721	GPRIN2	G protein regulated inducer of neurite outgrowth 2	0.496227	-0.0434135	0.0706514	0.0396365	0.123702	-0.189849	0.00477258	0.468544
8063761	60437	CDH26	cadherin-like 26	0.495992	-0.0722273	0.00637231	0.0933836	0.000776405	-0.349825	0.00479918	0.468544
7991019	123722	FSD2	fibronectin type III and SPRY domain containing 2	0.495839	-0.0460842	0.0556864	0.0560665	0.0245442	-0.357565	0.00481645	0.468544
8132369	54749	EPDR1	ependymin related protein 1 (zebrafish)	0.495571	-0.0512055	0.0351398	0.0916728	0.00087046	0.093896	0.00484711	0.468544
7924071	3756	KCNH1	potassium voltage-gated channel, subfamily H (eag-related), member 1	0.495553	-0.0716508	0.00665335	0.0899982	0.000974687	-0.222277	0.00484916	0.468544
8055476	7531	YWHAE	tyrosine 3-monooxygenase/tryptophan 5-monooxygenase activation protein, epsilon polypeptide	0.495265	-0.0379485	0.114302	0.0763595	0.00299687	0.141426	0.0048822	0.468544
7965606	3034	HAL	histidine ammonia-lyase	0.495243	-0.04116	0.0865598	0.0681172	0.00681324	-0.213288	0.00488471	0.468544
8084955	54965	PIGX	phosphatidylinositol glycan anchor biosynthesis, class X	0.49499	-0.0416286	0.0831379	0.0676396	0.00717365	0.107805	0.0049139	0.468544
7897368				0.494799	-0.060864	0.0152321	0.0670994	0.00760083	-0.262763	0.00493607	0.468544
8020668	55364	IMPACT	Impact homolog (mouse)	0.494668	-0.0431455	0.0727763	0.0695202	0.00591615	0.163693	0.00495136	0.468544
7965480	441531 | 5223 | 728188	PGAM4|PGAM1|LOC728188	phosphoglycerate mutase family member 4 | phosphoglycerate mutase 1 (brain) | similar to phosphoglycerate mutase processed protein	0.494607	-0.0509817	0.0360137	0.0757024	0.00320579	0.142626	0.00495853	0.468544
8004957	1770	DNAH9	dynein, axonemal, heavy chain 9	0.494564	-0.041245	0.0861184	0.0952911	0.000703575	-0.170052	0.0049635	0.468544
8154305	51714	SELT	selenoprotein T	0.494364	-0.0584676	0.0186809	0.0643177	0.0102294	0.1167	0.00498698	0.468544
8136589				0.49422	-0.037632	0.117799	0.0653173	0.00920745	-0.0920411	0.00500387	0.468544
7908147	116461	C1orf19	chromosome 1 open reading frame 19	0.493728	-0.0453645	0.0599058	0.0743701	0.00366793	0.168277	0.00506221	0.468544
7929624	441531 | 5223 | 728188	PGAM4|PGAM1|LOC728188	phosphoglycerate mutase family member 4 | phosphoglycerate mutase 1 (brain) | similar to phosphoglycerate mutase processed protein	0.493599	-0.0506517	0.0372676	0.0772489	0.00279532	0.151998	0.00507759	0.468544
8117626				0.493316	-0.0544632	0.0265867	0.0622144	0.0128908	-0.179597	0.00511151	0.468544
7990309	64220	STRA6	stimulated by retinoic acid gene 6 homolog (mouse)	0.493283	-0.0524172	0.031874	0.0546137	0.0290381	-0.23892	0.00511541	0.468544
8139158				0.493072	-0.0773444	0.00471736	0.057648	0.0210583	-0.154999	0.00514081	0.468544
8053325				0.493029	-0.0611098	0.0150893	0.0769232	0.0028943	-0.223023	0.00514612	0.468544
8174979	139741	ACTRT1	actin-related protein T1	0.492976	-0.0693156	0.00800458	0.0698078	0.00581288	-0.214733	0.00515253	0.468544
8076461				0.492888	-0.0450989	0.0615486	0.0658752	0.00875583	0.0816028	0.00516317	0.468544
8094086				0.492653	-0.0300611	0.21727	0.0486407	0.053915	-0.196681	0.00519179	0.468544
7970347	8881	CDC16	cell division cycle 16 homolog (S. cerevisiae)	0.492581	-0.0581149	0.0194469	0.0528533	0.0350574	0.20735	0.00520055	0.468544
8045289	23433	RHOQ	ras homolog gene family, member Q	0.4923	-0.0500889	0.039427	0.0950165	0.0007343	0.0833776	0.00523495	0.468544
7900654	128218	TMEM125	transmembrane protein 125	0.492073	-0.0654695	0.0107264	0.0363506	0.165443	-0.25817	0.0052629	0.468544
7976512	400242	FLJ45244		0.491881	-0.0406478	0.0915709	0.0905795	0.000974259	-0.313239	0.00528674	0.468544
7989493	51065	RPS27L	ribosomal protein S27-like	0.491619	-0.0443633	0.0660457	0.0728863	0.004308	0.0926823	0.00531928	0.468544
7903024				0.491605	-0.0473531	0.0505473	0.0708298	0.00529018	-0.168432	0.00532107	0.468544
7963664	121340	SP7	Sp7 transcription factor	0.491213	-0.0511377	0.0360739	0.0602533	0.016107	-0.137137	0.00537008	0.468544
7973020				0.491162	-0.042509	0.0779776	0.0689238	0.00644533	-0.240059	0.00537652	0.468544
7935296	7093	TLL2	tolloid-like 2	0.491059	-0.0644969	0.0116462	0.0837167	0.00163079	-0.188335	0.00538954	0.468544
7912692	27129	HSPB7	heat shock 27kDa protein family, member 7 (cardiovascular)	0.490872	-0.0595314	0.0174252	0.103384	0.000492213	0.0644846	0.00541324	0.468544
7914748				0.490869	-0.0654782	0.0108092	0.0586071	0.0192481	-0.148033	0.00541357	0.468544
8126954	5314	PKHD1	polycystic kidney and hepatic disease 1 (autosomal recessive)	0.490379	-0.0471771	0.0516097	0.0614177	0.0142914	-0.25366	0.0054761	0.468544
8068410	51072	MEMO1	mediator of cell motility 1	0.490128	-0.053626	0.0290806	0.0670938	0.00784623	0.187894	0.00550838	0.468544
8138128	51622 | 221960	C7orf28A|C7orf28B	chromosome 7 open reading frame 28A | chromosome 7 open reading frame 28B	0.489893	-0.0446709	0.0646816	0.0644924	0.0103315	0.280016	0.00553866	0.468544
7980535	8655	DYNLL1	dynein, light chain, LC8-type 1	0.489714	-0.0570197	0.0216964	0.0727848	0.00441277	0.0913074	0.00556199	0.468544
7927595				0.489075	-0.0557885	0.0242053	0.0760717	0.00323318	-0.205972	0.00564568	0.468544
7952404	26493	OR8B8	olfactory receptor, family 8, subfamily B, member 8	0.489018	-0.0382712	0.113389	0.0687513	0.00665754	-0.147551	0.00565322	0.468544
8172425	92745	SLC38A5	solute carrier family 38, member 5	0.488961	-0.0245966	0.322252	0.0652915	0.00955146	-0.205622	0.0056607	0.468544
8154491	92949	ADAMTSL1	ADAMTS-like 1	0.48878	-0.0290846	0.235669	0.072996	0.00435185	-0.0828307	0.00568462	0.468544
7903972	515	ATP5F1	ATP synthase, H+ transporting, mitochondrial F0 complex, subunit B1	0.48848	-0.061575	0.0149394	0.0770567	0.00296454	0.1233	0.00572465	0.468544
7957159				0.488109	-0.0523796	0.0327771	0.0639805	0.0110304	-0.177157	0.00577437	0.468544
7959312				0.488095	-0.0598515	0.0172452	0.0727425	0.00448389	0.100175	0.00577634	0.468544
8097435	132321	C4orf33	chromosome 4 open reading frame 33	0.487996	-0.03958	0.101726	0.0482803	0.0571376	0.194551	0.00578962	0.468544
7898663	65018	PINK1	PTEN induced putative kinase 1	0.487902	-0.0463841	0.0559537	0.0755024	0.00344199	0.125528	0.00580241	0.468544
8028750	56891	LGALS14	lectin, galactoside-binding, soluble, 14	0.487831	-0.0422575	0.0806642	0.0638482	0.0112056	-0.254141	0.00581198	0.468544
8083119	9616	RNF7	ring finger protein 7	0.487828	-0.0454897	0.0606118	0.0881893	0.00119845	0.208549	0.00581231	0.468544
8150866				0.487541	-0.0541578	0.0281121	0.0584637	0.0199212	-0.151685	0.00585145	0.468544
8118005				0.486919	-0.039476	0.102993	0.0581209	0.0207348	-0.210146	0.00593687	0.468544
8180144	5863	RGL2	ral guanine nucleotide dissociation stimulator-like 2	0.486871	-0.052289	0.0332331	0.047729	0.0606535	0.119323	0.0059435	0.468544
8151238				0.486642	-0.0528682	0.0316145	0.0464829	0.0685624	-0.254577	0.00597526	0.468544
8070603	89765	RSPH1	radial spoke head 1 homolog (Chlamydomonas)	0.486547	-0.0590282	0.0186321	0.0547002	0.0298344	-0.202095	0.00598838	0.468544
7954481	8082	SSPN	sarcospan (Kras oncogene-associated gene)	0.486521	-0.0346207	0.154572	0.0460709	0.0713794	0.154249	0.00599205	0.468544
8094257				0.486373	-0.0583558	0.01973	0.0619288	0.0138633	-0.125547	0.0060128	0.468544
8076046	25829	TMEM184B	transmembrane protein 184B	0.486329	-0.0514141	0.0359938	0.0743867	0.00387295	0.0806508	0.00601884	0.468544
8074856	23532	PRAME	preferentially expressed antigen in melanoma	0.486037	-0.0377306	0.119773	0.0663918	0.00867171	-0.192437	0.00605988	0.468544
7958152	441531 | 5223 | 728188	PGAM4|PGAM1|LOC728188	phosphoglycerate mutase family member 4 | phosphoglycerate mutase 1 (brain) | similar to phosphoglycerate mutase processed protein	0.485921	-0.050897	0.0377499	0.0772155	0.00298157	0.142585	0.00607636	0.468544
7937305	171389	NLRP6	NLR family, pyrin domain containing 6	0.485669	-0.0566594	0.0228656	0.047605	0.0617403	-0.199525	0.00611205	0.468544
8113502				0.485423	-0.0366105	0.131752	0.0796782	0.00240332	-0.16846	0.00614706	0.468544
8178554	80741	LY6G5C	lymphocyte antigen 6 complex, locus G5C	0.48521	-0.0393222	0.104926	0.0463127	0.0701498	-0.228428	0.00617751	0.468544
8143518	56302	TRPV5	transient receptor potential cation channel, subfamily V, member 5	0.485158	-0.044805	0.065065	0.0579197	0.021394	-0.21096	0.00618502	0.468544
8161919	7088	TLE1	transducin-like enhancer of split 1 (E(sp1) homolog, Drosophila)	0.484986	-0.073946	0.00625417	0.0645468	0.0105943	0.106237	0.00620975	0.468544
8178955	5863	RGL2	ral guanine nucleotide dissociation stimulator-like 2	0.484824	-0.0521853	0.0338593	0.0481559	0.0587145	0.118961	0.00623318	0.468544
8022941	25941	C18orf10	chromosome 18 open reading frame 10	0.48465	-0.067302	0.00985466	0.0695186	0.00634094	0.100798	0.00625841	0.468544
7989037	9236	CCPG1	cell cycle progression 1	0.48427	-0.0434458	0.0735928	0.0728489	0.00456226	0.11443	0.00631383	0.468544
7961320	653247 | 5542 | 5544 | 5545 | 5554 | 5555	PRB2|PRB1|PRB3|PRB4|PRH1|PRH2	proline-rich protein BstNI subfamily 2 | proline-rich protein BstNI subfamily 1 | proline-rich protein BstNI subfamily 3 | proline-rich protein BstNI subfamily 4 | proline-rich protein HaeIII subfamily 1 | proline-rich protein HaeIII subfamily 2	0.484263	-0.0500304	0.041062	0.0632379	0.0122196	-0.200939	0.00631486	0.468544
8081158	84100	ARL6	ADP-ribosylation factor-like 6	0.483978	-0.0565074	0.0233713	0.0600227	0.0172227	0.178049	0.00635666	0.468544
7906852	127933	UHMK1	U2AF homology motif (UHM) kinase 1	0.483597	-0.0511	0.0374659	0.102676	0.000560436	0.125757	0.00641301	0.468544
7902474				0.483565	-0.0436846	0.0722464	0.0740116	0.0040979	-0.210345	0.00641787	0.468544
7967084	51367	POP5	processing of precursor 5, ribonuclease P/MRP subunit (S. cerevisiae)	0.483381	-0.0501728	0.0407034	0.0620571	0.0139228	0.0838527	0.0064452	0.468544
8125825	11165	NUDT3	nudix (nucleoside diphosphate linked moiety X)-type motif 3	0.483074	-0.0165943	0.521521	0.0595404	0.0182235	0.2253	0.00649123	0.468544
8163958	138883	OR1N1	olfactory receptor, family 1, subfamily N, member 1	0.482969	-0.054511	0.0278851	0.0682202	0.0073216	-0.13481	0.00650711	0.468544
8103834	175	AGA	aspartylglucosaminidase	0.482699	-0.0602946	0.0171625	0.0864706	0.00142698	0.128679	0.00654788	0.468544
8141421				0.482503	-0.0607037	0.016621	0.0691095	0.00670656	-0.195097	0.00657755	0.468544
8044094	130827	TMEM182	transmembrane protein 182	0.481991	-0.0414214	0.0885111	0.0593463	0.0187186	0.0736883	0.00665599	0.468544
8070629	90625	C21orf105	chromosome 21 open reading frame 105	0.481918	-0.0494551	0.0436443	0.0580082	0.0215813	-0.239185	0.00666724	0.468544
8161373	441426	LOC441426	hypothetical gene supported by AK126863	0.481616	-0.0441495	0.0698427	0.0917573	0.00100809	0.0886865	0.00671385	0.468544
8161554	441426	LOC441426	hypothetical gene supported by AK126863	0.481331	-0.044071	0.0703987	0.0917478	0.0010118	0.0886418	0.00675824	0.468544
8059580	92737	DNER	delta/notch-like EGF repeat containing	0.480944	-0.0483411	0.0483587	0.0695439	0.00648501	-0.129174	0.00681885	0.468544
7971191	283507 | 100130423	SUGT1L1|LOC100130423	SGT1, suppressor of G2 allele of SKP1 like 1 (S. cerevisiae) | similar to SGT1, suppressor of G2 allele of SKP1 like 1 (S. cerevisiae)	0.48088	-0.0380458	0.118469	0.04815	0.0598405	0.211784	0.006829	0.468544
8172670	139189	DGKK	diacylglycerol kinase, kappa	0.480821	-0.0245337	0.328321	0.0499152	0.0502321	-0.296709	0.00683835	0.468544
8108166	79770	TXNDC15	thioredoxin domain containing 15	0.480795	-0.0403319	0.0976072	0.0465918	0.0696601	0.206777	0.00684237	0.468544
8022902	125476	C18orf37	chromosome 18 open reading frame 37	0.480649	-0.0688331	0.00909759	0.0732498	0.00450413	0.133637	0.00686551	0.468544
8116994				0.480617	-0.0351788	0.150154	0.0665498	0.0088323	-0.248214	0.00687051	0.468544
7962212	5318	PKP2	plakophilin 2	0.480614	-0.0609381	0.0164933	0.0899575	0.0011432	-0.0431065	0.00687109	0.468544
8013465	3868 | 644945	KRT16|MGC102966	keratin 16 (focal non-epidermolytic palmoplantar keratoderma) | similar to Keratin, type I cytoskeletal 16 (Cytokeratin-16) (CK-16) (Keratin-16) (K16)	0.480579	-0.0480993	0.0494773	0.0660163	0.00933785	-0.179815	0.00687653	0.468544
8179364	6499	SKIV2L	superkiller viralicidic activity 2-like (S. cerevisiae)	0.480494	-0.0371464	0.127845	0.0415409	0.111289	0.140666	0.00689003	0.468544
7957819	246213	SLC17A8	solute carrier family 17 (sodium-dependent inorganic phosphate cotransporter), member 8	0.480224	-0.0475869	0.0518438	0.0617142	0.0147107	-0.221329	0.00693319	0.468544
7963406	3854	KRT6B	keratin 6B	0.480151	-0.0408584	0.093487	0.0658505	0.00952604	-0.12405	0.00694477	0.468544
8151747	169200	TMEM64	transmembrane protein 64	0.479876	-0.0527057	0.0331017	0.0728614	0.00470251	0.10042	0.00698895	0.468544
8165646				0.479677	-0.0530218	0.0322338	0.0669017	0.00856759	0.0252953	0.00702105	0.468544
8145942	137994	LETM2	leucine zipper-EF-hand containing transmembrane protein 2	0.479272	-0.0574292	0.0221651	0.0845917	0.00169621	-0.260157	0.00708701	0.468544
8111457	5810	RAD1		0.479141	-0.0692261	0.00895371	0.0705331	0.00594373	0.201	0.00710833	0.468544
7967863	90462	ZNF605	zinc finger protein 605	0.479037	-0.0638144	0.013289	0.0558668	0.0274765	0.131034	0.00712535	0.468544
8029779	374918	IGFL1	IGF-like family member 1	0.478924	-0.0399533	0.101424	0.0440481	0.0892788	-0.178789	0.00714389	0.468544
8107750	133619	PRRC1	proline-rich coiled-coil 1	0.47818	-0.0252442	0.314819	0.0456684	0.0769695	0.250829	0.00726727	0.468544
7897441	9563	H6PD	hexose-6-phosphate dehydrogenase (glucose 1-dehydrogenase)	0.47792	-0.0466292	0.0569266	0.0608329	0.016367	0.119492	0.00731087	0.468544
7966441	51275	C12orf47	chromosome 12 open reading frame 47	0.477606	-0.035475	0.147812	0.0693983	0.00672931	0.195146	0.00736373	0.468544
8066574	280664	WFDC10B	WAP four-disulfide core domain 10B	0.476894	-0.0750396	0.00627892	0.0585204	0.021022	-0.270721	0.00748514	0.468544
8094974	54940	OCIAD1	OCIA domain containing 1	0.476827	-0.0325916	0.186076	0.0450844	0.0818036	0.155119	0.00749664	0.468544
8041273	84272	YIPF4	Yip1 domain family, member 4	0.476679	-0.0430602	0.0781759	0.0661667	0.00942131	0.0966066	0.00752219	0.468544
8135262	375612	LHFPL3	lipoma HMGIC fusion partner-like 3	0.476666	-0.0344594	0.160774	0.0669921	0.0086524	-0.209863	0.00752445	0.468544
8074106	113730	KLHDC7B	kelch domain containing 7B	0.476646	-0.0577639	0.021859	0.0498217	0.0517307	-0.206087	0.00752789	0.468544
8045848	151531	UPP2	uridine phosphorylase 2	0.476376	-0.03961	0.105268	0.0665125	0.00910764	-0.313218	0.00757468	0.468544
7972840	10426	TUBGCP3	tubulin, gamma complex associated protein 3	0.476306	-0.0386321	0.114346	0.0631781	0.0129009	0.214431	0.00758675	0.468544
8114050	23176	40794	septin 8	0.475812	-0.0456169	0.0627212	0.0840576	0.00182325	0.200639	0.0076733	0.468544
8113691	285605	DTWD2	DTW domain containing 2	0.475793	-0.0496208	0.044135	0.0723247	0.00509845	0.148892	0.00767662	0.468544
7973384	8106	PABPN1	poly(A) binding protein, nuclear 1	0.475667	-0.0356979	0.145944	0.066969	0.00872803	0.146969	0.0076988	0.468544
8104758	79614	C5orf23	chromosome 5 open reading frame 23	0.47561	-0.0713607	0.00797745	0.0780647	0.00299614	0.0285429	0.00770884	0.468544
8149718	80094	FLJ14107		0.475603	-0.0391238	0.109947	0.079147	0.00272646	-0.11512	0.00771001	0.468544
8137470				0.475576	-0.0553846	0.026837	0.0694857	0.00676064	-0.175301	0.00771487	0.468544
8066489	128488	WFDC12	WAP four-disulfide core domain 12	0.475411	-0.0557127	0.0261233	0.0653273	0.0103598	-0.150449	0.00774406	0.468544
8036031				0.475374	-0.0494068	0.0450488	0.0581084	0.0221407	-0.181986	0.00775058	0.468544
8082552	6010	RHO	rhodopsin	0.475372	-0.0543227	0.0294065	0.070787	0.00594556	-0.159975	0.007751	0.468544
7938010	340980	OR52B6	olfactory receptor, family 52, subfamily B, member 6	0.474917	-0.0448067	0.0675526	0.0560611	0.02752	-0.191898	0.0078322	0.468544
8146448	29088	MRPL15	mitochondrial ribosomal protein L15	0.474865	-0.058097	0.0214687	0.0865046	0.0015339	0.143424	0.00784141	0.468544
8120239	28978	TMEM14A	transmembrane protein 14A	0.474671	-0.0186945	0.470776	0.0500546	0.0510208	0.0996266	0.00787632	0.468544
7971218	84078	KBTBD7	kelch repeat and BTB (POZ) domain containing 7	0.474608	-0.0500272	0.0428046	0.0501832	0.0503842	0.170255	0.00788773	0.468544
7944795	219875	OR4D5	olfactory receptor, family 4, subfamily D, member 5	0.474539	-0.0661513	0.0115029	0.0673077	0.00849014	-0.149346	0.0079002	0.468544
8036420	22835	ZFP30	zinc finger protein 30 homolog (mouse)	0.474502	-0.044812	0.0676229	0.0665767	0.00915447	0.190053	0.00790688	0.468544
7972044	170622	COMMD6	COMM domain containing 6	0.474492	-0.0410744	0.0934752	0.0730889	0.00477922	0.126426	0.00790868	0.468544
8114476	64374	SIL1		0.474381	-0.0479386	0.0514441	0.0755322	0.00380058	0.191632	0.00792878	0.468544
8121784	2173	FABP7	fatty acid binding protein 7, brain	0.474255	-0.0265346	0.290823	0.0620535	0.0146973	-0.195598	0.00795169	0.468544
8102513				0.474203	-0.0471785	0.0550283	0.0685601	0.00748925	-0.250233	0.00796115	0.468544
8061068				0.474056	-0.0454076	0.0642971	0.0758027	0.00371614	-0.21014	0.00798796	0.468544
7989696	51324	SPG21	spastic paraplegia 21 (autosomal recessive, Mast syndrome)	0.473753	-0.0540069	0.030445	0.0793293	0.00272415	0.138923	0.00804336	0.468544
7915468	374969	CCDC23	coiled-coil domain containing 23	0.473692	-0.0431559	0.0783312	0.0569496	0.0252384	0.124212	0.00805463	0.468544
7903171	25950	RWDD3	RWD domain containing 3	0.473665	-0.0344698	0.161915	0.0514994	0.0443339	0.148372	0.00805968	0.468544
8075106	8459	TPST2	tyrosylprotein sulfotransferase 2	0.473587	-0.0632743	0.014336	0.0830554	0.00200977	0.110682	0.00807406	0.468544
8024754	84699	CREB3L3	cAMP responsive element binding protein 3-like 3	0.473231	-0.0541922	0.030041	0.0648212	0.011066	-0.182769	0.0081399	0.468544
8174737	79576	NKAP	NFKB activating protein	0.472968	-0.0407605	0.096488	0.064382	0.0116024	0.239433	0.00818896	0.468544
7989725	10081	PDCD7	programmed cell death 7	0.472949	-0.0673966	0.0106413	0.0493565	0.0551368	0.227544	0.00819255	0.468544
8165345	20	ABCA2	ATP-binding cassette, sub-family A (ABC1), member 2	0.472708	-0.0485555	0.0490647	0.0682224	0.00782489	0.116114	0.00823763	0.468544
8085393	55287	TMEM40	transmembrane protein 40	0.47265	-0.0471856	0.0553244	0.0586586	0.0212091	-0.240874	0.00824859	0.468544
8148715	8733	GPAA1	glycosylphosphatidylinositol anchor attachment protein 1 homolog (yeast)	0.472332	-0.0444511	0.0703294	0.0711203	0.00587244	0.110617	0.00830858	0.468544
7948213	10394	PRG3	proteoglycan 3	0.472064	-0.0552362	0.0276489	0.0508078	0.0479092	-0.185833	0.00835957	0.468544
8087691	9254	CACNA2D2	calcium channel, voltage-dependent, alpha 2/delta subunit 2	0.472014	-0.0408673	0.0959049	0.0680344	0.00801096	-0.198432	0.008369	0.468544
8006367	162494	RHBDL3	rhomboid, veinlet-like 3 (Drosophila)	0.471958	-0.0508063	0.0404476	0.0543988	0.0332258	-0.269518	0.00837972	0.468544
7946117	120793	OR56A4	olfactory receptor, family 56, subfamily A, member 4	0.471819	-0.0594577	0.0195389	0.0771098	0.00335753	-0.152116	0.00840636	0.468544
8130447	50508	NOX3	NADPH oxidase 3	0.471798	-0.0359607	0.144397	0.050618	0.0488928	-0.251933	0.00841031	0.468544
8026133	199699	DAND5	DAN domain family, member 5	0.471654	-0.0607742	0.0176089	0.061499	0.0158158	-0.231965	0.00843811	0.468544
7926445	653567 | 340843	FAM23A|FAM23B	family with sequence similarity 23, member A | family with sequence similarity 23, member B	0.471301	-0.0259955	0.303296	0.0528719	0.0390072	-0.228422	0.00850622	0.468544
7924996	84886	C1orf198	chromosome 1 open reading frame 198	0.471125	-0.0444229	0.0708045	0.066259	0.00965928	0.0638922	0.00854041	0.468544
7920744	5313	PKLR	pyruvate kinase, liver and RBC	0.470959	-0.0538286	0.0313195	0.0550797	0.0311222	-0.177488	0.00857258	0.468544
7925250	2786	GNG4	guanine nucleotide binding protein (G protein), gamma 4	0.470659	-0.0469207	0.0570525	0.0588775	0.020954	-0.212577	0.00863131	0.468544
8058458	645978	LOC645978	similar to N-acylsphingosine amidohydrolase 3-like	0.470356	-0.053997	0.0309608	0.075932	0.00377433	-0.105035	0.00869105	0.468544
8124388	8358 | 8341 | 8350 | 8351 | 8352 | 8353 | 8354 | 8355 | 8356 | 8357 | 8968	HIST1H3B|HIST1H2BN|HIST1H3A|HIST1H3D|HIST1H3C|HIST1H3E|HIST1H3I|HIST1H3G|HIST1H3J|HIST1H3H|HIST1H3F	histone cluster 1, H3b | histone cluster 1, H2bn | histone cluster 1, H3a | histone cluster 1, H3d | histone cluster 1, H3c | histone cluster 1, H3e | histone cluster 1, H3i | histone cluster 1, H3g | histone cluster 1, H3j | histone cluster 1, H3h | histone cluster 1, H3f	0.470356	-0.0547278	0.0291009	0.0693192	0.00711302	0.254125	0.00869109	0.468544
8011018	1398	CRK	v-crk sarcoma virus CT10 oncogene homolog (avian)	0.470178	-0.0544141	0.0299089	0.0760707	0.00373201	0.159048	0.00872634	0.468544
8012473	643904	LOC643904		0.470164	-0.0634552	0.0144467	0.0473093	0.0682008	-0.232101	0.00872902	0.468544
7936641	119559	SFXN4	sideroflexin 4	0.470112	-0.0690798	0.00967507	0.0568168	0.0260856	0.154123	0.00873942	0.468544
7926403	653567 | 340843	FAM23A|FAM23B	family with sequence similarity 23, member A | family with sequence similarity 23, member B	0.470111	-0.0259578	0.304741	0.0527413	0.0397666	-0.227835	0.00873957	0.468544
8044965	7247	TSN	translin	0.470096	-0.0283417	0.258742	0.0588698	0.0210358	0.175636	0.00874253	0.468544
7923956				0.469978	-0.0523228	0.035787	0.063485	0.012969	-0.115087	0.00876614	0.468544
7900546	79717	PPCS	phosphopantothenoylcysteine synthetase	0.469976	-0.034804	0.159208	0.0843723	0.00187561	0.11001	0.00876642	0.468544
7917120	23032	USP33	ubiquitin specific peptidase 33	0.469914	-0.0640744	0.0138139	0.0689281	0.00741855	0.111113	0.00877886	0.468544
8136965	135946	OR6B1	olfactory receptor, family 6, subfamily B, member 1	0.469745	-0.0584422	0.0214509	0.0570811	0.0254241	-0.151074	0.0088126	0.468544
8034482	30000	TNPO2	transportin 2 (importin 3, karyopherin beta 2b)	0.46972	-0.0619334	0.0162684	0.0670654	0.00897031	0.123066	0.00881757	0.468544
8179719	5460 | 5462 | 642559 | 645682	POU5F1|POU5F1P1|POU5F1P3|POU5F1P4	POU class 5 homeobox 1 | POU class 5 homeobox 1 pseudogene 1 | POU class 5 homeobox 1 pseudogene 3 | POU class 5 homeobox 1 pseudogene 4	0.469654	-0.0628954	0.0151191	0.0854199	0.00174115	-0.321875	0.00883084	0.468544
8063607	57403	RAB22A		0.469576	-0.020372	0.431399	0.0653302	0.0107314	0.278693	0.00884654	0.468544
8062571	81610	FAM83D	family with sequence similarity 83, member D	0.469246	-0.046667	0.0586408	0.0527418	0.0399363	-0.318651	0.00891319	0.468544
7977507	85495	RPPH1	ribonuclease P RNA component H1	0.469006	-0.0390118	0.113226	0.0501588	0.0518755	0.0878892	0.00896186	0.468544
8161238	441400	RAB1C		0.468878	-0.0601727	0.0187606	0.0771458	0.00342201	0.0870176	0.00898794	0.468544
8092081				0.468814	-0.040711	0.0981804	0.0461272	0.0767945	-0.151455	0.0090009	0.468544
8072355	284904	SEC14L4	SEC14-like 4 (S. cerevisiae)	0.468763	-0.0646943	0.0132933	0.0633932	0.0131873	-0.188723	0.00901141	0.468544
8105731	401191	FLJ46010		0.468626	-0.0578037	0.0227293	0.071371	0.00587442	-0.248991	0.00903947	0.468544
7977621	57447	NDRG2	NDRG family member 2	0.468613	-0.0542676	0.0305061	0.0728732	0.00508257	0.163898	0.00904209	0.468544
7967473	1967	EIF2B1	eukaryotic translation initiation factor 2B, subunit 1 alpha, 26kDa	0.468286	-0.0639948	0.0140403	0.0589911	0.0209765	0.221372	0.00910955	0.468544
7964484	2583	B4GALNT1	beta-1,4-N-acetyl-galactosaminyl transferase 1	0.468114	-0.0514557	0.0388739	0.0688558	0.00755919	-0.206959	0.00914509	0.468544
8125775	84300	C6orf125	chromosome 6 open reading frame 125	0.468092	-0.0557531	0.0269941	0.0886841	0.00141066	0.152649	0.00914965	0.468544
7922669	10228	STX6	syntaxin 6	0.468024	-0.0554531	0.0276881	0.0792824	0.00286238	0.148421	0.00916371	0.468544
7901253	374973	LOC374973		0.468007	-0.041842	0.0893934	0.0533684	0.0376911	-0.178728	0.00916724	0.468544
7938301	56672	C11orf17	chromosome 11 open reading frame 17	0.468	-0.065922	0.0122239	0.0640654	0.0123508	0.187698	0.00916872	0.468544
8166745	25763	CXorf27	chromosome X open reading frame 27	0.467838	-0.0596911	0.0196046	0.0729296	0.00508239	-0.144031	0.00920252	0.468544
8113726	5480	PPIC	peptidylprolyl isomerase C (cyclophilin C)	0.467752	-0.0282851	0.261037	0.0645473	0.0117654	0.10508	0.00922047	0.468544
8132118	358	AQP1	aquaporin 1 (Colton blood group)	0.467736	-0.0489286	0.0484483	0.0935009	0.00105948	0.0624791	0.00922367	0.468544
8133192	55069	C7orf42	chromosome 7 open reading frame 42	0.467725	-0.0566	0.0252074	0.0721142	0.00549949	0.14154	0.00922603	0.468544
7916781				0.467673	-0.0731321	0.00761795	0.0484073	0.0620243	-0.230313	0.00923686	0.468544
7979694				0.46757	-0.0541196	0.0310411	0.0986629	0.000821285	0.238677	0.00925861	0.468544
7948982	54979	HRASLS2	HRAS-like suppressor 2	0.467501	-0.0421864	0.086942	0.0501717	0.05218	-0.200113	0.00927293	0.468544
8109969	30012	TLX3	T-cell leukemia homeobox 3	0.466929	-0.0541626	0.0310208	0.0574318	0.0248791	-0.202159	0.00939402	0.468544
7939965	120586	OR8I2	olfactory receptor, family 8, subfamily I, member 2	0.466653	-0.0407751	0.0983138	0.0802675	0.00266513	-0.207544	0.00945276	0.468544
8079334	8994	LIMD1	LIM domains containing 1	0.466559	-0.0472603	0.056258	0.0694816	0.00717213	0.139886	0.00947292	0.468544
7900030	26523	EIF2C1	eukaryotic translation initiation factor 2C, 1	0.466506	-0.058473	0.0217694	0.0647175	0.0116454	0.131256	0.0094842	0.468544
7960397	8074	FGF23	fibroblast growth factor 23	0.466165	-0.057432	0.0237297	0.0610262	0.0171446	-0.149897	0.00955781	0.468544
7961889				0.465899	-0.0513626	0.0395591	0.0619932	0.0155177	-0.16045	0.00961532	0.468544
8113641	1036	CDO1	cysteine dioxygenase, type I	0.465483	-0.0551254	0.0288066	0.0847459	0.00189913	0.0685764	0.00970631	0.468544
8067822				0.465371	-0.0497203	0.0456699	0.0832602	0.00212409	-0.126708	0.00973084	0.468544
8040908	9784	SNX17	sorting nexin 17	0.465345	-0.0541583	0.0312608	0.074812	0.00433581	0.117449	0.00973659	0.468544
7986291	400454	UNQ9370	IFMQ9370	0.465341	-0.0772357	0.00616426	0.0703545	0.00663096	-0.232593	0.00973748	0.468544
8061406	79953	C20orf39	chromosome 20 open reading frame 39	0.46532	-0.0521744	0.0369947	0.0607679	0.0176979	-0.140505	0.00974206	0.468544
7970793	283537	SLC46A3	solute carrier family 46, member 3	0.465313	-0.0591775	0.0207063	0.072213	0.00553687	0.109835	0.00974367	0.468544
7938008	390066	OR52D1	olfactory receptor, family 52, subfamily D, member 1	0.465238	-0.054067	0.0315176	0.0599932	0.0192025	-0.228709	0.00976017	0.468544
8054517	151009 | 440894	FLJ38359|LOC440894	hypothetical protein FLJ38359 | hypothetical protein LOC440894	0.465199	-0.0606358	0.0184696	0.0799163	0.00277572	0.0897801	0.00976873	0.468544
8027884				0.465161	-0.0422887	0.0868464	0.0645415	0.011954	0.0870432	0.00977718	0.468544
8104746	4883	NPR3	natriuretic peptide receptor C/guanylate cyclase C (atrionatriuretic peptide receptor C)	0.465066	-0.0694616	0.0097937	0.0819475	0.00235773	0.0288145	0.00979803	0.468544
8035110	117286	CIB3	calcium and integrin binding family member 3	0.464995	-0.0429633	0.0820186	0.0519485	0.0441993	-0.213633	0.00981386	0.468544
8083690	3592	IL12A	interleukin 12A (natural killer cell stimulatory factor 1, cytotoxic lymphocyte maturation factor 1, p35)	0.464807	-0.0473573	0.0561569	0.0552293	0.0316308	-0.281643	0.00985567	0.468544
8092978	4585	MUC4	mucin 4, cell surface associated	0.464786	-0.0542394	0.0311285	0.0668536	0.009449	-0.216931	0.00986024	0.468544
8045946	10213	PSMD14	proteasome (prosome, macropain) 26S subunit, non-ATPase, 14	0.464717	-0.0256247	0.314665	0.0968321	0.000925133	0.11491	0.00987572	0.468544
8094704	3093	UBE2K	ubiquitin-conjugating enzyme E2K (UBC1 homolog, yeast)	0.464586	-0.0419261	0.089743	0.0733147	0.00501098	0.17363	0.00990479	0.468544
7991049	123207	C15orf40	chromosome 15 open reading frame 40	0.464521	-0.0538857	0.0321083	0.0842212	0.0019908	0.171304	0.0099194	0.468544
7944341	7379	UPK2	uroplakin 2	0.464472	-0.0594052	0.0204278	0.0419262	0.114641	-0.169298	0.00993026	0.468544
8094456	389203	LOC389203	hypothetical gene supported by BC032431	0.464183	-0.0321268	0.198798	0.0663797	0.00995316	0.160214	0.00999541	0.468544
7937709	440023	KRTAP5-6	keratin associated protein 5-6	0.464034	-0.0448943	0.0696898	0.0685147	0.00802641	-0.149214	0.010029	0.468544
7924443				0.463948	-0.0559846	0.0270216	0.0594431	0.0204848	-0.0963075	0.0100484	0.468544
8073192	7386	UQCRFS1	ubiquinol-cytochrome c reductase, Rieske iron-sulfur polypeptide 1	0.463843	-0.0564385	0.0260434	0.0813755	0.00249221	0.0686482	0.0100722	0.468544
8109086	154	ADRB2	adrenergic, beta-2-, receptor, surface	0.463559	-0.064583	0.0138576	0.0737964	0.00482366	-0.130495	0.010137	0.468544
8049128	251	ALPPL2	alkaline phosphatase, placental-like 2	0.463467	-0.0507854	0.0419954	0.0544345	0.0345662	-0.159461	0.010158	0.468544
8031750	79744	ZNF419	zinc finger protein 419	0.46344	-0.0495749	0.0466077	0.0769305	0.00363207	0.235803	0.0101642	0.468544
7976755	283600	C14orf68	chromosome 14 open reading frame 68	0.463388	-0.0651283	0.0133384	0.0566717	0.0274375	-0.176044	0.0101761	0.468544
8123232	6580	SLC22A1	solute carrier family 22 (organic cation transporter), member 1	0.463249	-0.0398049	0.107807	0.0669196	0.00947403	-0.234516	0.0102081	0.468544
8100338				0.46312	-0.0477817	0.0544789	0.078921	0.00306626	-0.22626	0.0102378	0.468544
7999886				0.46312	-0.0560801	0.026918	0.0580332	0.023843	-0.132147	0.0102378	0.468544
7968242	2971	GTF3A	general transcription factor IIIA	0.463063	-0.0561319	0.0268109	0.0849734	0.00190885	0.105646	0.0102508	0.468544
8070799	7327	UBE2G2	ubiquitin-conjugating enzyme E2G 2 (UBC7 homolog, yeast)	0.463	-0.0436528	0.0778255	0.0688201	0.00783556	0.144554	0.0102653	0.468544
8175539	23641	LDOC1	leucine zipper, down-regulated in cancer 1	0.46298	-0.0604093	0.0190342	0.0535142	0.0380772	0.0788335	0.01027	0.468544
8107998	27089	UQCRQ	ubiquinol-cytochrome c reductase, complex III subunit VII, 9.5kDa	0.462865	-0.0364535	0.142193	0.0790478	0.00303963	0.154722	0.0102966	0.468544
7929116	10556	RPP30	ribonuclease P/MRP 30kDa subunit	0.462648	-0.0487275	0.0502972	0.0721031	0.00569614	0.200469	0.010347	0.468544
8084889				0.462583	-0.0527641	0.0356086	0.0365865	0.179547	-0.145688	0.0103623	0.468544
8124889	5460 | 5462 | 642559 | 645682	POU5F1|POU5F1P1|POU5F1P3|POU5F1P4	POU class 5 homeobox 1 | POU class 5 homeobox 1 pseudogene 1 | POU class 5 homeobox 1 pseudogene 3 | POU class 5 homeobox 1 pseudogene 4	0.462502	-0.0623643	0.0164328	0.0830222	0.00221671	-0.322224	0.0103811	0.468544
8125072	80737	C6orf27	chromosome 6 open reading frame 27	0.462379	-0.0551348	0.029211	0.0510971	0.0487575	-0.203385	0.01041	0.468544
8071185	26220	DGCR5	DiGeorge syndrome critical region gene 5 (non-coding)	0.462275	-0.0563907	0.0263486	0.0597759	0.0199653	-0.185989	0.0104345	0.468544
8164087	2649	NR6A1	nuclear receptor subfamily 6, group A, member 1	0.462052	-0.0424422	0.0865884	0.0662562	0.0102096	-0.203047	0.010487	0.468544
8109926	2568	GABRP	gamma-aminobutyric acid (GABA) A receptor, pi	0.461788	-0.0509166	0.0418166	0.0806635	0.00268313	-0.186863	0.0105493	0.468544
7954690				0.461761	-0.0702371	0.00955099	0.0752584	0.00426959	-0.207979	0.0105557	0.468544
8114843				0.461663	-0.0393696	0.112329	0.0635706	0.0134898	0.138044	0.010579	0.468544
8062326	55969	C20orf24	chromosome 20 open reading frame 24	0.461547	-0.0553029	0.0289202	0.095847	0.00100704	0.157991	0.0106066	0.468544
7934959				0.461397	-0.0348264	0.162522	0.0568029	0.0273486	-0.106078	0.0106425	0.468544
8173755	9452	ITM2A	integral membrane protein 2A	0.461355	-0.0413251	0.0954152	0.0634471	0.0136878	0.0803376	0.0106525	0.468544
8016725	91369	ANKRD40	ankyrin repeat domain 40	0.46122	-0.0337348	0.17706	0.0651221	0.0115234	0.102755	0.010685	0.468544
8047257	150538	FLJ32063	hypothetical protein LOC150538	0.460831	-0.0565968	0.0260927	0.0534702	0.0386591	-0.276559	0.0107787	0.468544
8148385	7038	TG	thyroglobulin	0.46062	-0.0605364	0.0190976	0.0592608	0.0212583	-0.217062	0.0108298	0.468544
8000117	1428	CRYM	crystallin, mu	0.460602	-0.0574385	0.0243982	0.0587411	0.0224448	-0.191992	0.0108341	0.468544
8064844	5111	PCNA	proliferating cell nuclear antigen	0.460577	-0.0496772	0.0467307	0.061273	0.0172361	0.112605	0.0108402	0.468544
8094625	51088	KLHL5	kelch-like 5 (Drosophila)	0.460411	-0.0592527	0.021133	0.0787241	0.00318312	0.10105	0.0108808	0.468544
7925504	440738	MAP1LC3C	microtubule-associated protein 1 light chain 3 gamma	0.460251	-0.0735487	0.00790914	0.0858384	0.00184148	-0.0765499	0.01092	0.468544
8100145	54951	COMMD8	COMM domain containing 8	0.460215	-0.0482184	0.0530481	0.0566166	0.0280542	0.111345	0.0109289	0.468544
7980990	84520	C14orf142	chromosome 14 open reading frame 142	0.460104	-0.0336495	0.178727	0.0820021	0.00244636	0.157259	0.0109561	0.468544
8000567	246778	IL27	interleukin 27	0.460094	-0.0530871	0.0350316	0.05967	0.0204275	-0.197375	0.0109584	0.468544
8070847	84536 | 100128193	C21orf67|LOC100128193	chromosome 21 open reading frame 67 | similar to Chromosome 21 open reading frame 67	0.459986	-0.0406619	0.101332	0.0683175	0.00839478	-0.208909	0.0109851	0.468544
7942769	283218	DKFZp434E1119		0.459955	-0.0624124	0.0166229	0.0459913	0.0808478	-0.169074	0.0109927	0.468544
8022176	284217	LAMA1	laminin, alpha 1	0.459837	-0.0262221	0.305241	0.0417798	0.118262	-0.277772	0.0110217	0.468544
7919572				0.45979	-0.0453246	0.0681606	0.0706472	0.00667908	-0.135163	0.0110334	0.468544
7918345	5686	PSMA5	proteasome (prosome, macropain) subunit, alpha type, 5	0.459714	-0.0448795	0.0708362	0.066988	0.00961194	0.0830095	0.0110522	0.468544
8073824				0.459562	-0.0582042	0.0230667	0.061554	0.0168332	-0.132841	0.01109	0.468544
8110666				0.459501	-0.0493372	0.048319	0.0652032	0.0115436	0.0948436	0.0111053	0.468544
7909283				0.459495	-0.057849	0.0237392	0.0724292	0.00563897	-0.175462	0.0111067	0.468544
8136602	4708	NDUFB2	NADH dehydrogenase (ubiquinone) 1 beta subcomplex, 2, 8kDa	0.459473	-0.0266569	0.296727	0.0942865	0.00111472	0.146749	0.0111122	0.468544
8012591	201140	DHRS7C	dehydrogenase/reductase (SDR family) member 7C	0.45933	-0.0467315	0.0604899	0.0466646	0.0761028	-0.229068	0.0111478	0.468544
8027770	53822	FXYD7	FXYD domain containing ion transport regulator 7	0.459323	-0.0459956	0.0644456	0.0476815	0.0690949	-0.163566	0.0111496	0.468544
7931199	2849	GPR26	G protein-coupled receptor 26	0.459302	-0.047764	0.0553539	0.0446832	0.0914953	-0.162487	0.0111549	0.468544
8059532	56918	DKFZp547H025		0.459197	-0.0644844	0.0143487	0.066193	0.010452	-0.213336	0.0111813	0.468544
8127637	55754	TMEM30A	transmembrane protein 30A	0.459179	-0.0341441	0.172406	0.0659409	0.010725	0.0959084	0.0111856	0.468544
7946292	51700	CYB5R2	cytochrome b5 reductase 2	0.459163	-0.0656172	0.0132445	0.0440266	0.0971802	-0.1409	0.0111896	0.468544
8169701	28985	MCTS1	malignant T cell amplified sequence 1	0.459102	-0.0524978	0.0369756	0.0738057	0.0049692	0.14098	0.011205	0.468544
8130163	353091	RAET1G	retinoic acid early transcript 1G	0.458937	-0.0664819	0.0124922	0.0696701	0.007389	-0.187693	0.0112466	0.468544
8104856	79925 | 100134025	SPEF2|LOC100134025	sperm flagellar 2 | hypothetical protein LOC100134025	0.458764	-0.0570449	0.0254192	0.094639	0.00110382	-0.247902	0.0112902	0.468544
8047372	4709	NDUFB3	NADH dehydrogenase (ubiquinone) 1 beta subcomplex, 3, 12kDa	0.458716	-0.0496259	0.0472844	0.0834062	0.00222416	0.129756	0.0113022	0.468544
8167220	280657	SSX6	synovial sarcoma, X breakpoint 6	0.458679	-0.0354618	0.155662	0.0669811	0.00967864	-0.189632	0.0113116	0.468544
8116504	81786	TRIM7	tripartite motif-containing 7	0.458674	-0.0855717	0.00452023	0.0597107	0.0204974	-0.235134	0.0113129	0.468544
7992887	7627 | 100128510	ZNF75A|LOC100128510	zinc finger protein 75a | hypothetical protein LOC100128510	0.458595	-0.0403206	0.104716	0.0492302	0.0596848	0.158558	0.0113329	0.468544
8037640				0.458486	-0.04812	0.0538508	0.0500819	0.0549294	-0.169034	0.0113607	0.468544
8107859	90624	LYRM7	Lyrm7 homolog (mouse)	0.458424	-0.0414104	0.0956038	0.0751731	0.00440504	0.130309	0.0113764	0.468544
8137131				0.458393	-0.0580023	0.0235823	0.0398052	0.140654	-0.140759	0.0113844	0.468544
7910600	84451	KIAA1804	mixed lineage kinase 4	0.458271	-0.041271	0.0967805	0.0458414	0.082587	-0.21736	0.0114154	0.468544
7951040	10888	GPR83	G protein-coupled receptor 83	0.458192	-0.0495329	0.0477608	0.0626498	0.0151365	-0.206252	0.0114357	0.468544
8140249	352954	tcag7.1177	opposite strand transcription unit to STAG3	0.458165	-0.0570661	0.0254511	0.058599	0.0230771	0.11058	0.0114425	0.468544
8051241	238	ALK	anaplastic lymphoma receptor tyrosine kinase	0.458123	-0.045716	0.0662938	0.0682464	0.00855189	-0.132263	0.0114533	0.468544
8085372				0.457871	-0.0359709	0.149807	0.0542572	0.0362031	-0.194598	0.0115181	0.468544
8148147				0.457865	-0.045328	0.0686001	0.0563658	0.0291436	-0.0998054	0.0115197	0.468544
7913907	84676	TRIM63	tripartite motif-containing 63	0.457671	-0.0612576	0.0183742	0.0689051	0.00803189	-0.237194	0.0115698	0.468544
7920616	127579	DCST2	DC-STAMP domain containing 2	0.457392	-0.0528671	0.0361099	0.0599182	0.0201983	-0.218679	0.0116421	0.468544
8046426				0.457333	-0.0522183	0.0381461	0.070085	0.00716654	-0.110818	0.0116576	0.468544
7986394	123355	LRRC28	leucine rich repeat containing 28	0.457276	-0.0658398	0.0132033	0.0599248	0.0201969	0.151992	0.0116723	0.468544
7902789	9653	HS2ST1	heparan sulfate 2-O-sulfotransferase 1	0.457103	-0.0496921	0.0473177	0.0759029	0.00416469	0.18611	0.0117177	0.468544
8003758	5048	PAFAH1B1	platelet-activating factor acetylhydrolase, isoform Ib, alpha subunit 45kDa	0.456875	-0.0205174	0.435534	0.0612675	0.0176014	0.234574	0.0117775	0.468544
8008350	84073	MYCBPAP	MYCBP associated protein	0.456862	-0.0299489	0.237336	0.0640232	0.0132322	-0.232482	0.011781	0.468544
7985352	161502	C15orf26	chromosome 15 open reading frame 26	0.456766	-0.0775588	0.00657014	0.0877608	0.00167196	-0.289195	0.0118064	0.468544
8027876	10430	TMEM147	transmembrane protein 147	0.456696	-0.0411935	0.0978898	0.0675304	0.00926749	0.0794656	0.0118248	0.468544
8008310	146956	EME1	essential meiotic endonuclease 1 homolog 1 (S. pombe)	0.456654	-0.0385017	0.12246	0.0661091	0.0107012	-0.182412	0.0118359	0.468544
7898314	1188	CLCNKB	chloride channel Kb	0.456627	-0.0502185	0.0453262	0.0544566	0.0356934	-0.155866	0.0118431	0.468544
8172711				0.456606	-0.0458742	0.0657509	0.0609139	0.0182876	-0.110635	0.0118487	0.468544
8154512	92949	ADAMTSL1	ADAMTS-like 1	0.456576	-0.0329471	0.190243	0.0614949	0.0172185	-0.142436	0.0118566	0.468544
8166096	170082	LOC170082	TFIIS central domain-containing protein 1	0.456302	-0.066204	0.0129593	0.0477565	0.0695369	0.117886	0.0119293	0.468544
7947740				0.45624	-0.0463652	0.0631224	0.0649106	0.0121225	-0.125071	0.0119458	0.468544
7938154	3611 | 55522	ILK|ILK-2	integrin-linked kinase | integrin-linked kinase-2	0.456139	-0.0492796	0.0491993	0.0617461	0.0168154	0.134269	0.0119727	0.468544
8007561	92579	G6PC3	glucose 6 phosphatase, catalytic, 3	0.456137	-0.0374081	0.134084	0.078102	0.00346483	0.112535	0.0119733	0.468544
8133540	389523 | 729438 | 730322	LOC389523|LOC729438|LOC730322	similar to opposite strand transcription unit to Stag3	0.456101	-0.0573503	0.0251328	0.0588839	0.0226498	0.110036	0.011983	0.468544
8126820	266977	GPR110	G protein-coupled receptor 110	0.456077	-0.062519	0.0168738	0.055291	0.032857	-0.180033	0.0119892	0.468544
7945896	57053	CHRNA10	cholinergic receptor, nicotinic, alpha 10	0.456053	-0.0505016	0.0443492	0.0698722	0.00737624	-0.147298	0.0119957	0.468544
8059186	5798	PTPRN	protein tyrosine phosphatase, receptor type, N	0.45604	-0.0194693	0.462206	0.0518415	0.046654	-0.209967	0.0119993	0.468544
8154892	27019	DNAI1	dynein, axonemal, intermediate chain 1	0.45596	-0.0560914	0.0278387	0.0709261	0.00666237	-0.22517	0.0120207	0.468544
8061272	26074	C20orf26	chromosome 20 open reading frame 26	0.455957	-0.0497434	0.047324	0.058127	0.0245218	-0.235467	0.0120214	0.468544
7910494	64801	ARV1		0.45593	-0.0713058	0.00935091	0.0649656	0.012076	0.123047	0.0120288	0.468544
8017253	729621	LOC729621	similar to mCG7611	0.4559	-0.0522371	0.0383179	0.0683324	0.00859477	-0.166151	0.0120368	0.468544
7976523	27004	TCL6	T-cell leukemia/lymphoma 6	0.455831	-0.042588	0.0872561	0.0585669	0.023442	-0.2272	0.0120555	0.468544
8048071	29034	PRO0132		0.455534	-0.0470098	0.0598821	0.0830073	0.00235387	-0.216985	0.0121354	0.468544
8164293	203	AK1	adenylate kinase 1	0.45553	-0.0630071	0.0163325	0.0731989	0.00538555	0.101458	0.0121366	0.468544
7949615	11041	B3GNT1	UDP-GlcNAc:betaGal beta-1,3-N-acetylglucosaminyltransferase 1	0.455335	-0.043116	0.0835679	0.0630448	0.0147646	0.100775	0.0121896	0.468544
8022045	8736	MYOM1	myomesin 1, 185kDa	0.455254	-0.0721881	0.00892022	0.0463585	0.0797344	0.0882533	0.0122116	0.468544
7953993	79370	BCL2L14	BCL2-like 14 (apoptosis facilitator)	0.455157	-0.0462966	0.0637399	0.0453715	0.0874224	-0.193857	0.012238	0.468544
8041553	79833	GEMIN6	gem (nuclear organelle) associated protein 6	0.455035	-0.054315	0.0323413	0.0571495	0.0272685	0.173995	0.0122713	0.468544
8176524	7258 | 64591 | 728137 | 728395 | 728412	TSPY1|TSPY2|LOC728137|LOC728395|LOC728412	testis specific protein, Y-linked 1 | testis specific protein, Y-linked 2 | similar to testis specific protein, Y-linked 1	0.455022	-0.0868089	0.00450795	0.0691012	0.00800748	-0.258641	0.012275	0.468544
7897078	11079	RER1		0.455009	-0.0456365	0.0674792	0.0665048	0.0103804	0.103007	0.0122785	0.468544
8175098	139760	GPR119	G protein-coupled receptor 119	0.45493	-0.0513052	0.0416188	0.0613835	0.0175769	-0.159134	0.0123002	0.468544
8133293	8468	FKBP6	FK506 binding protein 6, 36kDa	0.45482	-0.042118	0.0910862	0.0706865	0.00686787	-0.1674	0.0123304	0.468544
8084488	5437	POLR2H	polymerase (RNA) II (DNA directed) polypeptide H	0.454566	-0.0687247	0.0110948	0.0618642	0.0167552	0.122009	0.0124004	0.468544
8056995	150737	TTC30B	tetratricopeptide repeat domain 30B	0.454157	-0.0589478	0.0223712	0.0693902	0.00782461	0.118009	0.0125137	0.468544
7934393	5532	PPP3CB	protein phosphatase 3 (formerly 2B), catalytic subunit, beta isoform	0.454113	-0.0488851	0.0512821	0.0517484	0.0475272	0.164619	0.0125261	0.468544
7941749	91683	SYT12	synaptotagmin XII	0.454025	-0.0518444	0.039918	0.0604931	0.0193743	-0.179624	0.0125505	0.468544
8170009	8933	FAM127A	family with sequence similarity 127, member A	0.454016	-0.0366887	0.142917	0.0667588	0.0101769	0.0986423	0.012553	0.468544
8157698	392392	OR1K1	olfactory receptor, family 1, subfamily K, member 1	0.453896	-0.0445266	0.0744701	0.0547327	0.0351758	-0.148824	0.0125867	0.468544
8090018	83666	PARP9	poly (ADP-ribose) polymerase family, member 9	0.453867	-0.0416572	0.0949751	0.0975489	0.00102171	-0.11332	0.0125948	0.468544
7961891	79365	BHLHB3	basic helix-loop-helix domain containing, class B, 3	0.453646	-0.0597375	0.0211	0.0740084	0.00506101	0.065941	0.012657	0.468544
8013696	9703	KIAA0100		0.453619	-0.0603528	0.0201315	0.0766386	0.00400171	0.148919	0.0126646	0.468544
8006834	100130146	UNQ9353	micronovel	0.453536	-0.051744	0.0403385	0.0629529	0.0150559	0.153719	0.0126881	0.468544
7956737				0.453477	-0.066484	0.0129568	0.0701407	0.00730234	-0.157475	0.0127048	0.468544
8046628	129831	RBM45	RNA binding motif protein 45	0.453411	-0.047508	0.0578294	0.0641016	0.0133856	0.143613	0.0127233	0.468544
8016487	10481	HOXB13	homeobox B13	0.453383	-0.0539583	0.0335562	0.0509666	0.0515523	-0.184664	0.0127314	0.468544
7926661	22921	MSRB2	methionine sulfoxide reductase B2	0.453334	-0.0566524	0.0269429	0.0793649	0.00318557	0.10574	0.0127452	0.468544
8058075	66037	BOLL	bol, boule-like (Drosophila)	0.453108	-0.0638252	0.0156225	0.0546009	0.035793	-0.278975	0.0128094	0.468544
8133200				0.453023	-0.055661	0.0292325	0.0610465	0.0183921	-0.118212	0.0128336	0.468544
8109475	29093	MRPL22	mitochondrial ribosomal protein L22	0.452927	-0.0426173	0.0878508	0.0746149	0.00481257	0.152977	0.0128612	0.468544
7959402	79369	B3GNT4	UDP-GlcNAc:betaGal beta-1,3-N-acetylglucosaminyltransferase 4	0.45287	-0.0391693	0.117186	0.0601967	0.0201042	-0.207109	0.0128773	0.468544
8140500	85025	TMEM60	transmembrane protein 60	0.452805	-0.0410045	0.100646	0.0814507	0.00270956	0.119247	0.0128962	0.468544
8016382	80320	SP6	Sp6 transcription factor	0.452717	-0.0590693	0.022328	0.0561705	0.0305296	-0.183798	0.0129212	0.468544
8114263	3950	LECT2	leukocyte cell-derived chemotaxin 2	0.452643	-0.0498475	0.0475201	0.064415	0.0130188	-0.17541	0.0129427	0.468544
7975457				0.452571	-0.0579764	0.0243394	0.0717947	0.00626566	-0.104551	0.0129632	0.468544
8011626	7326	UBE2G1	ubiquitin-conjugating enzyme E2G 1 (UBC7 homolog, yeast)	0.45256	-0.0527368	0.0372719	0.076165	0.00420226	0.143832	0.0129665	0.468544
7959807	114795	TMEM132B	transmembrane protein 132B	0.452509	-0.0402634	0.107157	0.0564671	0.029642	-0.298947	0.0129812	0.468544
7952396				0.452504	-0.0466167	0.0626062	0.052899	0.0426709	-0.153058	0.0129826	0.468544
8007312	27175	TUBG2	tubulin, gamma 2	0.452447	-0.0667649	0.0128029	0.0632347	0.0147135	0.112838	0.012999	0.468544
8083352	51714	SELT	selenoprotein T	0.452293	-0.0495222	0.0489163	0.0715609	0.00641777	0.146006	0.0130437	0.468544
8163086	23731	C9orf5	chromosome 9 open reading frame 5	0.452263	-0.0578533	0.0246149	0.061503	0.0176146	0.166019	0.0130523	0.468544
7955702	8435	SOAT2	sterol O-acyltransferase 2	0.452215	-0.0433479	0.0827739	0.0545729	0.0360551	-0.158264	0.0130663	0.468544
7995346				0.452163	-0.0593206	0.0219614	0.0709114	0.00683442	-0.104203	0.0130812	0.468544
7918694	440603	BCL2L15	BCL2-like 15	0.451843	-0.0401522	0.108365	0.0733168	0.00545895	-0.216047	0.0131747	0.468544
8111627				0.451796	-0.0467134	0.0622486	0.0694103	0.00792338	0.146459	0.0131885	0.468544
8165866	412	STS	steroid sulfatase (microsomal), isozyme S	0.451553	-0.0778518	0.00680368	0.0725711	0.00586215	0.0770662	0.0132599	0.468544
8009334	27092	CACNG4	calcium channel, voltage-dependent, gamma subunit 4	0.451529	-0.0584985	0.0234863	0.0537553	0.0393165	-0.144684	0.0132668	0.468544
7972579	84899	TMTC4	transmembrane and tetratricopeptide repeat containing 4	0.451448	-0.0313278	0.217305	0.0758302	0.00436169	-0.129284	0.0132907	0.468544
8069200	114042	C21orf89	chromosome 21 open reading frame 89	0.451379	-0.0515049	0.0415241	0.0782354	0.00354909	-0.185566	0.013311	0.468544
7901316	200010	SLC5A9	solute carrier family 5 (sodium/glucose cotransporter), member 9	0.451374	-0.0573827	0.0256614	0.0617709	0.0172159	-0.191054	0.0133126	0.468544
8036591	3960	LGALS4	lectin, galactoside-binding, soluble, 4 (galectin 4)	0.451005	-0.0518772	0.0403098	0.0837719	0.00231236	-0.0917753	0.013422	0.468544
8025450	284383	OR2Z1	olfactory receptor, family 2, subfamily Z, member 1	0.450893	-0.0467962	0.0620095	0.0510693	0.0516333	-0.11006	0.0134553	0.468544
7964736	100129940	LOC100129940		0.450891	-0.0401362	0.108814	0.0687096	0.00853485	-0.183094	0.013456	0.468544
7974047	6751	SSTR1	somatostatin receptor 1	0.450803	-0.0603602	0.020431	0.0584309	0.0244099	-0.165494	0.0134823	0.468544
8020058	4729	NDUFV2	NADH dehydrogenase (ubiquinone) flavoprotein 2, 24kDa	0.450729	-0.0470373	0.0607845	0.0833893	0.00238286	0.136255	0.0135046	0.468544
7952795				0.45071	-0.0552098	0.0306505	0.0669259	0.0102036	-0.0872896	0.0135102	0.468544
8121319	55084	SOBP	sine oculis binding protein homolog (Drosophila)	0.450533	-0.0646151	0.015013	0.0695122	0.00790575	0.166282	0.0135633	0.468544
8087252				0.450484	-0.0393567	0.116189	0.0483992	0.0671213	-0.157115	0.013578	0.468544
7980069	145483	C14orf44	chromosome 14 open reading frame 44	0.450315	-0.0511424	0.0429932	0.0954375	0.00117064	-0.334504	0.0136289	0.468544
8080936				0.450269	-0.0612751	0.0191312	0.0662979	0.0108972	-0.126559	0.013643	0.468544
7982574	283742	FAM98B	family with sequence similarity 98, member B	0.4502	-0.0350795	0.16397	0.0727063	0.00583976	0.177051	0.0136639	0.468544
8045224	205147	FAM123C	family with sequence similarity 123C	0.450197	-0.0476901	0.0576099	0.0601046	0.0205887	-0.158049	0.0136647	0.468544
8062137	11190	CEP250	centrosomal protein 250kDa	0.450085	-0.0503047	0.0461772	0.082064	0.00264285	-0.245244	0.0136986	0.468544
7939946	219438	OR5D18	olfactory receptor, family 5, subfamily D, member 18	0.450082	-0.0391955	0.117875	0.0449765	0.0926215	-0.191106	0.0136995	0.468544
8081995				0.449995	-0.0543389	0.0330142	0.0803282	0.00302467	-0.112475	0.0137261	0.468544
8139941				0.449981	-0.0656746	0.0140059	0.0594381	0.0220862	-0.121079	0.0137303	0.468544
8176517	7258 | 64591 | 728137 | 728395 | 728412	TSPY1|TSPY2|LOC728137|LOC728395|LOC728412	testis specific protein, Y-linked 1 | testis specific protein, Y-linked 2 | similar to testis specific protein, Y-linked 1	0.449894	-0.0832083	0.00547156	0.0647798	0.0127391	-0.262166	0.0137569	0.468544
8041902	3344	FOXN2	forkhead box N2	0.449723	-0.0647114	0.0149887	0.0524087	0.0454336	0.137167	0.013809	0.468544
7920141	7062	TCHH	trichohyalin	0.449639	-0.0595077	0.0219371	0.0461382	0.083399	-0.230693	0.0138346	0.468544
7985983	51335	NGRN	neugrin, neurite outgrowth associated	0.449617	-0.0349439	0.165959	0.0764926	0.00416951	0.126115	0.0138414	0.468544
8149279				0.449544	-0.0452999	0.0707597	0.0602962	0.0202542	-0.176932	0.0138639	0.468544
8080773	11102	RPP14	ribonuclease P/MRP 14kDa subunit	0.449375	-0.0589978	0.0228452	0.0657978	0.0115212	0.144643	0.0139158	0.468544
8154476	6456	SH3GL2	SH3-domain GRB2-like 2	0.449339	-0.0600101	0.0211466	0.0579589	0.0258269	-0.190217	0.013927	0.468544
7994216	115584	SLC5A11	solute carrier family 5 (sodium/glucose cotransporter), member 11	0.44905	-0.0527324	0.0378443	0.0724533	0.00602386	-0.220924	0.0140163	0.468544
7935756	9033	PKD2L1	polycystic kidney disease 2-like 1	0.449032	-0.0519381	0.0404327	0.0729916	0.00573043	-0.19848	0.014022	0.468544
8053728	1816 | 1817 | 440683	DRD5|DRD5P1|LOC440683	dopamine receptor D5 | dopamine receptor D5 pseudogene 1 | seven transmembrane helix receptor	0.448992	-0.037884	0.131585	0.059371	0.0223562	-0.16272	0.0140342	0.468544
8167774	158787	RIBC1	RIB43A domain with coiled-coils 1	0.44878	-0.065117	0.0146622	0.0577509	0.0264643	-0.215886	0.0141004	0.468544
8146643				0.448533	-0.0522353	0.0395251	0.0704062	0.00733903	-0.171282	0.0141776	0.468544
8171725	256714	MAP7D2	MAP7 domain containing 2	0.448503	-0.0368354	0.143355	0.0596737	0.0217222	-0.232163	0.014187	0.468544
7939524	2132	EXT2	exostoses (multiple) 2	0.448453	-0.0252069	0.332922	0.0498101	0.0591049	0.185359	0.0142028	0.468544
8143610	445328 | 728377	FLJ43692|LOC728377	ARHGEF5-like | similar to rho guanine nucleotide exchange factor 5	0.448453	-0.0369008	0.142626	0.0570906	0.0283775	0.123449	0.0142028	0.468544
8082298	255330	C3orf46	chromosome 3 open reading frame 46	0.448367	-0.0504845	0.0457908	0.0650969	0.0124415	-0.17377	0.0142298	0.468544
8088891				0.448288	-0.0453026	0.0710451	0.0670147	0.0102573	-0.159897	0.0142548	0.468544
8058238	151254	ALS2CR11	amyotrophic lateral sclerosis 2 (juvenile) chromosome region, candidate 11	0.448282	-0.0344031	0.173652	0.0582981	0.0250737	0.219632	0.0142565	0.468544
8105596	401190	RGS7BP	regulator of G-protein signaling 7 binding protein	0.448194	-0.0467595	0.0627997	0.0510696	0.0522925	0.0557407	0.0142843	0.468544
8054607	400997	FLJ44006		0.448044	-0.0690129	0.01142	0.0694477	0.00807716	-0.202089	0.0143317	0.468544
8020762	1830	DSG3	desmoglein 3 (pemphigus vulgaris antigen)	0.448025	-0.0439416	0.0797955	0.0624982	0.0162647	-0.2883	0.0143377	0.468544
8090960	51163	DBR1	debranching enzyme homolog 1 (S. cerevisiae)	0.447987	-0.0388447	0.122038	0.0443523	0.0988707	0.301708	0.0143499	0.468544
8039533	338321	NLRP9	NLR family, pyrin domain containing 9	0.44794	-0.0553271	0.0307475	0.0635636	0.0145848	-0.163599	0.0143646	0.468544
8114805	2246	FGF1	fibroblast growth factor 1 (acidic)	0.447798	-0.059757	0.021734	0.110144	0.000763193	0.126326	0.0144101	0.468544
8147717	4956	ODF1	outer dense fiber of sperm tails 1	0.447771	-0.0513892	0.0425467	0.0559468	0.0320295	-0.259996	0.0144185	0.468544
7963438	112802	KRT71	keratin 71	0.44766	-0.0559852	0.0291998	0.0734923	0.00552143	-0.148847	0.0144541	0.468544
8176544	7258 | 64591 | 728137 | 728395 | 728412	TSPY1|TSPY2|LOC728137|LOC728395|LOC728412	testis specific protein, Y-linked 1 | testis specific protein, Y-linked 2 | similar to testis specific protein, Y-linked 1	0.4476	-0.088304	0.00469467	0.0683065	0.00905785	-0.254005	0.0144733	0.468544
8018902				0.447332	-0.0596792	0.0219167	0.0549117	0.0356843	-0.204459	0.0145592	0.468544
8113443				0.447234	-0.055582	0.0302198	0.0584592	0.0247936	-0.114151	0.0145907	0.468544
7918444	3744	KCNA10	potassium voltage-gated channel, shaker-related subfamily, member 10	0.447137	-0.0541171	0.0340452	0.0698506	0.00781016	-0.137992	0.014622	0.468544
8177282	83868	TTTY13	testis-specific transcript, Y-linked 13	0.447082	-0.0611481	0.0196578	0.0667457	0.0106113	-0.160161	0.0146397	0.468544
8082517	339942	C3orf47	chromosome 3 open reading frame 47	0.447037	-0.040123	0.110173	0.0668914	0.0104604	-0.144521	0.0146543	0.468544
8176494	7258 | 64591 | 728137 | 728395 | 728412	TSPY1|TSPY2|LOC728137|LOC728395|LOC728412	testis specific protein, Y-linked 1 | testis specific protein, Y-linked 2 | similar to testis specific protein, Y-linked 1	0.446841	-0.0901994	0.00447824	0.0709294	0.00705375	-0.279822	0.0147177	0.468544
8039769	284313	FLJ39005		0.446656	-0.0522811	0.0396818	0.0522446	0.0468697	-0.158062	0.0147781	0.468544
7933498	170370	C10orf73	chromosome 10 open reading frame 73	0.446655	-0.0552446	0.0311341	0.0671681	0.0101976	-0.142888	0.0147784	0.468544
8004271	37	ACADVL	acyl-Coenzyme A dehydrogenase, very long chain	0.446601	-0.0429024	0.0874984	0.0642079	0.0137563	0.086604	0.0147959	0.468544
8163505	81932	HDHD3	haloacid dehalogenase-like hydrolase domain containing 3	0.446572	-0.0635401	0.0165861	0.0589809	0.023573	0.118404	0.0148054	0.468544
7987010	728388 | 644153	LOC728388|LOC644153	hypothetical LOC728388 | similar to hCG1743199	0.446516	-0.0492148	0.0513227	0.0688101	0.00867589	-0.206367	0.0148238	0.468544
8108424	51247	PAIP2	poly(A) binding protein interacting protein 2	0.44641	-0.0597243	0.0219482	0.0619511	0.0173592	0.143549	0.0148586	0.468544
8045499	3176	HNMT	histamine N-methyltransferase	0.446381	-0.0629849	0.0172714	0.0765242	0.00425374	0.0993488	0.014868	0.468544
8023246	497661	C18orf32	chromosome 18 open reading frame 32	0.446268	-0.0622473	0.0182226	0.0778695	0.00379843	0.179298	0.0149052	0.468544
8120428	2280 | 642489	FKBP1A|FKBP1C	FK506 binding protein 1A, 12kDa | FK506 binding protein 1C	0.446226	-0.0384379	0.126775	0.0643431	0.0135962	0.104965	0.0149191	0.468544
8102839	4717	NDUFC1	NADH dehydrogenase (ubiquinone) 1, subcomplex unknown, 1, 6kDa	0.446139	-0.054794	0.0323638	0.062938	0.0157063	0.104166	0.0149477	0.468544
8123148	29074	MRPL18	mitochondrial ribosomal protein L18	0.446051	-0.0386385	0.124785	0.0500306	0.0584929	0.125373	0.0149768	0.468544
8128626	57107	PDSS2	prenyl (decaprenyl) diphosphate synthase, subunit 2	0.445677	-0.070476	0.0106346	0.081418	0.00287514	0.16032	0.0151007	0.468544
7909888				0.445578	-0.0537814	0.0352297	0.0556302	0.03345	0.0722689	0.0151336	0.468544
8163255				0.445504	-0.0676525	0.0126676	0.0655856	0.0120335	0.0784114	0.0151584	0.468544
8006820	3927	LASP1	LIM and SH3 protein 1	0.445447	-0.0628178	0.0175745	0.0740244	0.00533756	0.143708	0.0151774	0.468544
8018445	100129946	LOC100129946		0.44539	-0.045435	0.0709424	0.0622342	0.0169535	-0.152215	0.0151966	0.468544
8108861	80762	NDFIP1	Nedd4 family interacting protein 1	0.445189	-0.0552552	0.0313148	0.0596228	0.0222196	0.187464	0.0152641	0.468544
8172395	100128582 | 100130651	SSX10|LOC100130651	synovial sarcoma, X breakpoint 10 | similar to Synovial sarcoma, X breakpoint 2	0.445184	-0.0565364	0.0282717	0.0725272	0.00613265	-0.265069	0.0152656	0.468544
8078960				0.445054	-0.0713229	0.0101701	0.0743908	0.00517776	-0.150074	0.0153095	0.468544
7914917	84967	LSM10		0.444787	-0.0429856	0.0873862	0.0851535	0.00221574	0.101229	0.0153997	0.468544
8082774	8419	BFSP2	beaded filament structural protein 2, phakinin	0.444721	-0.0558511	0.0299189	0.0685305	0.00901268	-0.109348	0.0154221	0.468544
8054395	80146	UXS1	UDP-glucuronate decarboxylase 1	0.444713	-0.0556023	0.0305207	0.0607177	0.0198937	0.10876	0.0154248	0.468544
7939938				0.444662	-0.0410136	0.103063	0.0514601	0.0511551	-0.194818	0.0154424	0.468544
8003619	100131454	LOC100131454	similar to hCG1646635	0.44463	-0.0660023	0.0141863	0.0791838	0.00345177	-0.156661	0.0154531	0.468544
8150908	54928	IMPAD1	inositol monophosphatase domain containing 1	0.444544	-0.0526906	0.0386978	0.0895311	0.00168982	0.0850662	0.0154825	0.468544
8062312	10398	MYL9	myosin, light chain 9, regulatory	0.444345	-0.052405	0.0396526	0.0736744	0.00554948	0.134734	0.0155503	0.468544
7997489				0.444201	-0.0320621	0.209296	0.0435417	0.107957	0.10743	0.0155999	0.468544
8075709	80832	APOL4	apolipoprotein L, 4	0.444164	-0.0752562	0.0082803	0.0633892	0.0151589	-0.0590654	0.0156124	0.468544
7956018	5959	RDH5	retinol dehydrogenase 5 (11-cis/9-cis)	0.444037	-0.03782	0.134076	0.0811054	0.00298261	0.0571784	0.0156564	0.468544
8038683	5653	KLK6	kallikrein-related peptidase 6	0.443939	-0.0601163	0.0215905	0.0559343	0.0326915	-0.186563	0.0156902	0.468544
8089034	389137	LOC389137		0.443914	-0.0557151	0.0303573	0.0591133	0.0235757	0.0913603	0.0156985	0.468544
8044563	84639	IL1F10	interleukin 1 family, member 10 (theta)	0.443887	-0.051793	0.0417893	0.0631922	0.0154912	-0.164253	0.0157078	0.468544
8004030	26001	RNF167	ring finger protein 167	0.443605	-0.0437742	0.0820908	0.0588221	0.0243338	0.159835	0.0158056	0.468544
8017102				0.443473	-0.0597537	0.0222397	0.0653058	0.0125209	-0.206708	0.0158515	0.468544
8172660	8852	AKAP4	A kinase (PRKA) anchor protein 4	0.443455	-0.0446194	0.0764894	0.0621757	0.0172345	-0.187011	0.0158581	0.468544
8013431	11216	AKAP10	A kinase (PRKA) anchor protein 10	0.443286	-0.0670133	0.0133986	0.0654303	0.0123774	0.155256	0.0159169	0.468544
8027414				0.44307	-0.0595335	0.0226589	0.068307	0.00930261	-0.0799681	0.0159927	0.468544
8042825				0.443061	-0.0463186	0.06636	0.0835456	0.00251273	-0.13795	0.0159959	0.468544
8041982	98	ACYP2	acylphosphatase 2, muscle type	0.443041	-0.0349116	0.169158	0.0791173	0.00351144	0.178745	0.0160029	0.468544
8102695				0.443001	-0.0476637	0.0592518	0.0579814	0.0266189	-0.134608	0.0160169	0.468544
8150428	6422	SFRP1	secreted frizzled-related protein 1	0.442972	-0.0496642	0.0500831	0.0557425	0.0335001	0.0669171	0.0160274	0.468544
8091696				0.442844	-0.0586955	0.0241741	0.0698508	0.0080156	-0.175415	0.0160723	0.468544
7917885	1266	CNN3	calponin 3, acidic	0.442817	-0.0552469	0.031672	0.0685319	0.0091131	0.106173	0.0160818	0.468544
8089970	286676	ILDR1	immunoglobulin-like domain containing receptor 1	0.442693	-0.0427136	0.0899871	0.0561528	0.0321683	-0.245014	0.016126	0.468544
8079746	6988	TCTA	T-cell leukemia translocation altered gene	0.442621	-0.0454224	0.0716791	0.0736126	0.00564359	0.132646	0.0161514	0.468544
7926596	23412	COMMD3	COMM domain containing 3	0.44257	-0.0477974	0.0586778	0.0463429	0.0843829	0.112968	0.0161694	0.468544
8102305				0.44257	-0.0464384	0.0658026	0.0746458	0.00514529	0.177719	0.0161695	0.468544
7951824				0.442432	-0.0706296	0.0108027	0.0538291	0.0407957	-0.178041	0.0162186	0.468544
7979943	4293	MAP3K9	mitogen-activated protein kinase kinase kinase 9	0.442389	-0.0475127	0.0601413	0.0576687	0.0275754	-0.16557	0.0162339	0.468544
7951224	9313	MMP20	matrix metallopeptidase 20 (enamelysin)	0.442319	-0.0509597	0.0450621	0.0658919	0.0118792	-0.203803	0.016259	0.468544
8130608	4018	LPA	lipoprotein, Lp(a)	0.442129	-0.0554158	0.0313441	0.0707827	0.00736354	-0.15479	0.0163267	0.468544
8000811	5595	MAPK3	mitogen-activated protein kinase 3	0.442104	-0.0486278	0.05481	0.0604361	0.0207634	0.0929228	0.0163359	0.468544
8005586	7732	ZNF179	zinc finger protein 179	0.44208	-0.0572173	0.0271969	0.0401833	0.144981	-0.220487	0.0163443	0.468544
8119648	116138	KLHDC3	kelch domain containing 3	0.44198	-0.0418227	0.0971414	0.0593436	0.0232539	0.101871	0.0163805	0.468544
8132849				0.441925	-0.0395904	0.116813	0.0526987	0.0458147	-0.104374	0.0164002	0.468544
7919386				0.44192	-0.0457464	0.0699113	0.0663559	0.0113645	-0.137207	0.0164021	0.468544
8150830	10434	LYPLA1	lysophospholipase I	0.441861	-0.0716878	0.0102141	0.0796514	0.00339496	0.124844	0.0164231	0.468544
8156026	84131	CEP78	centrosomal protein 78kDa	0.441829	-0.074277	0.00888521	0.0578131	0.0272462	0.125466	0.0164348	0.468544
7993898	146177	VWA3A	von Willebrand factor A domain containing 3A	0.441765	-0.0308482	0.229938	0.0774743	0.00405425	-0.249543	0.016458	0.468544
8100893	285521	COX18		0.441584	-0.0558152	0.0304387	0.0752418	0.00491378	0.144711	0.0165235	0.468544
8092222				0.441576	-0.0380079	0.132952	0.0687764	0.00896303	-0.24988	0.0165263	0.468544
8112178				0.441473	-0.032719	0.200602	0.0921997	0.00151035	-0.104138	0.0165638	0.468544
8062880	7529	YWHAB	tyrosine 3-monooxygenase/tryptophan 5-monooxygenase activation protein, beta polypeptide	0.441464	-0.0416048	0.09907	0.0678715	0.00980121	0.125417	0.016567	0.468544
8076331	10766	TOB2	transducer of ERBB2, 2	0.441459	-0.0647861	0.0157029	0.0547242	0.0374391	0.165574	0.0165689	0.468544
8108832	9812	KIAA0141		0.441376	-0.0618526	0.0192764	0.0717841	0.00673158	0.210011	0.0165989	0.468544
8115871	441116	FLJ16171		0.441187	-0.0441621	0.0800753	0.0606362	0.0204376	-0.0791179	0.0166678	0.468544
8015169	83897 | 100128819	KRTAP3-2|LOC100128819	keratin associated protein 3-2 | hypothetical protein LOC100128819	0.441082	-0.0343443	0.177573	0.0548179	0.0371536	-0.354167	0.0167066	0.468544
7960512				0.440989	-0.0512816	0.0441036	0.0798085	0.00337527	-0.108523	0.0167405	0.468544
8124859	29113	C6orf15	chromosome 6 open reading frame 15	0.440967	-0.0441602	0.0801448	0.0549685	0.03661	-0.138956	0.0167486	0.468544
7940851	23769	FLRT1	fibronectin leucine rich transmembrane protein 1	0.440879	-0.0638891	0.0167519	0.0747752	0.00514388	-0.180293	0.0167808	0.468544
7948303				0.440859	-0.0479497	0.0582849	0.0562204	0.0322401	-0.16665	0.0167882	0.468544
7910398	10638 | 5867	SPHAR|RAB4A	S-phase response (cyclin-related) | RAB4A, member RAS oncogene family	0.440733	-0.036923	0.145329	0.0652147	0.0128311	0.116831	0.0168346	0.468544
8071411	25812	POM121L1	POM121 membrane glycoprotein-like 1 (rat)	0.440709	-0.0636764	0.0170168	0.0677738	0.00993941	-0.150867	0.0168438	0.468544
7981098	145264	SERPINA12	serpin peptidase inhibitor, clade A (alpha-1 antiproteinase, antitrypsin), member 12	0.440692	-0.058847	0.0241578	0.0659798	0.0118829	-0.201373	0.0168498	0.468544
8120675	154288	C6orf221	chromosome 6 open reading frame 221	0.440686	-0.05757	0.0266402	0.0483843	0.0702517	-0.267448	0.016852	0.468544
8177081				0.440624	-0.0716534	0.0103343	0.0516772	0.0510301	-0.161643	0.016875	0.468544
7933640	29974	A1CF	APOBEC1 complementation factor	0.440582	-0.0443356	0.0790709	0.0698624	0.00811593	-0.224348	0.0168905	0.468544
8015301	3886	KRT35	keratin 35	0.440549	-0.0561642	0.0297505	0.0700964	0.00793736	-0.158619	0.0169027	0.468544
8113614				0.440527	-0.0487394	0.0546117	0.0681277	0.0096093	0.150412	0.016911	0.468544
7905308	149428	BNIPL	BCL2/adenovirus E1B 19kD interacting protein like	0.440518	-0.0457181	0.0704081	0.0689228	0.00889119	-0.181844	0.0169142	0.468544
8074157	284942 | 118433 | 644128	MGC70863|RPL23AP7|FLJ45055	similar to RPL23AP7 protein | ribosomal protein L23a pseudogene 7 | 60S ribosomal pseudogene	0.440491	-0.0415835	0.0995345	0.0857637	0.00221016	0.155967	0.0169241	0.468544
8129837	53832	IL20RA	interleukin 20 receptor, alpha	0.440456	-0.0431486	0.0873767	0.0724278	0.00637739	-0.181103	0.0169373	0.468544
8014160	6346	CCL1	chemokine (C-C motif) ligand 1	0.440383	-0.0418904	0.0970619	0.0711156	0.00721164	-0.130046	0.0169644	0.468544
8066279	23051	ZHX3	zinc fingers and homeoboxes 3	0.440355	-0.0563061	0.0294461	0.0818293	0.00290793	0.139071	0.0169748	0.468544
8109975	4869	NPM1	nucleophosmin (nucleolar phosphoprotein B23, numatrin)	0.440325	-0.0519793	0.041745	0.0723788	0.00641159	-0.241322	0.016986	0.468544
8027746				0.440303	-0.0333026	0.192551	0.0706291	0.00755525	-0.0857143	0.0169942	0.468544
7907008				0.440047	-0.0502289	0.0483073	0.0661627	0.0117094	-0.141086	0.0170898	0.468544
8015955	56970	ATXN7L3	ataxin 7-like 3	0.439999	-0.0586737	0.024563	0.0523396	0.047924	0.158612	0.0171078	0.468544
8031441	84446	BRSK1	BR serine/threonine kinase 1	0.439998	-0.0470455	0.0630788	0.0591469	0.0239739	-0.199261	0.0171082	0.468544
7898894	57095	C1orf128	chromosome 1 open reading frame 128	0.439719	-0.049565	0.0511189	0.0644803	0.0138982	0.102414	0.0172129	0.468544
8089464	151760	LOC151760		0.439691	-0.0541567	0.035049	0.0691614	0.00872997	-0.123413	0.0172237	0.468544
8075477				0.439685	-0.047917	0.0586893	0.098961	0.00115486	-0.135875	0.0172256	0.468544
8086482	353274	ZNF445	zinc finger protein 445	0.439661	-0.0309652	0.22907	0.055119	0.0362865	0.248533	0.0172351	0.468544
8128716	8763	CD164		0.439638	-0.0413225	0.101969	0.0694873	0.00846187	0.0657865	0.0172437	0.468544
7993946	29904	EEF2K	eukaryotic elongation factor-2 kinase	0.439585	-0.0404826	0.109301	0.0474564	0.0770701	0.136006	0.0172635	0.468544
7984606	10002	NR2E3	nuclear receptor subfamily 2, group E, member 3	0.439573	-0.0574825	0.0269651	0.0691593	0.0087378	-0.151599	0.0172682	0.468544
7989735	10845	CLPX	ClpX caseinolytic peptidase X homolog (E. coli)	0.439479	-0.0477524	0.0595489	0.0567906	0.030623	0.158145	0.0173038	0.468544
8143482	5726	TAS2R38	taste receptor, type 2, member 38	0.439453	-0.0460091	0.0689508	0.0530524	0.0447481	-0.207509	0.0173136	0.468544
7991017	283693 | 648921	LOC283693|LOC648921	actin, gamma pseudogene | similar to LOC283693 protein	0.439419	-0.0406443	0.107908	0.0920046	0.00155903	-0.243056	0.0173264	0.468544
7916384	200008	CDCP2	CUB domain containing protein 2	0.439209	-0.0597379	0.0227666	0.054536	0.0385826	-0.200213	0.0174065	0.468544
7908508	23418	CRB1	crumbs homolog 1 (Drosophila)	0.439024	-0.0430248	0.0886788	0.0809506	0.00313774	-0.198303	0.017477	0.468544
7973458	317749 | 10901	DHRS4L2	dehydrogenase/reductase (SDR family) member 4 like 2	0.438946	-0.0492919	0.0524475	0.0979744	0.00120823	0.122575	0.0175066	0.468544
8064430				0.438928	-0.0431282	0.0879423	0.0751566	0.00503906	-0.120645	0.0175136	0.468544
7998267	339123	LOC339123		0.438922	-0.0451008	0.0745499	0.0811091	0.00310292	0.101547	0.0175159	0.468544
7921012				0.438849	-0.0545345	0.0341243	0.0717011	0.00689082	-0.0745271	0.0175439	0.468544
7959473	8562	DENR	density-regulated protein	0.438813	-0.0386087	0.127626	0.0618428	0.0182803	0.135663	0.0175577	0.468544
8065563	245934	DEFB121	defensin, beta 121	0.438782	-0.0497169	0.0506518	0.0368519	0.190922	-0.209029	0.0175697	0.468544
8156529	169841	ZNF169	zinc finger protein 169	0.43873	-0.0500032	0.0494688	0.079064	0.00364025	-0.185868	0.0175899	0.468544
7978527	112487	C14orf126	chromosome 14 open reading frame 126	0.438724	-0.0547827	0.0334715	0.0747664	0.0052216	0.0753371	0.0175921	0.468544
7931204	64077	LHPP	phospholysine phosphohistidine inorganic pyrophosphate phosphatase	0.43869	-0.0307203	0.233632	0.0541766	0.0401115	0.123228	0.0176051	0.468544
8155547	442421	LOC442421		0.43869	-0.0526183	0.0398765	0.0679063	0.00992522	-0.15336	0.0176052	0.468544
8133366	135886	WBSCR28	Williams-Beuren syndrome chromosome region 28	0.438656	-0.0544853	0.034288	0.0782001	0.00390442	-0.146841	0.0176184	0.468544
8013262	220594 | 162632 | 84669	LOC220594|LOC162632|USP32	TL132 protein | TL132 pseudogene | ubiquitin specific peptidase 32	0.438439	-0.0322728	0.208817	0.0515073	0.0524309	-0.0949988	0.0177019	0.468544
8082597	131873	COL6A6	collagen type VI alpha 6	0.438423	-0.0431156	0.0881727	0.108357	0.000917292	-0.0326459	0.0177082	0.468544
7946119	120796	OR56A1	olfactory receptor, family 56, subfamily A, member 1	0.438396	-0.0494278	0.0519616	0.0621125	0.017821	-0.161312	0.0177188	0.468544
8037061	147719	LYPD4	LY6/PLAUR domain containing 4	0.438378	-0.0602727	0.0219792	0.0676881	0.0101588	-0.108203	0.0177257	0.468544
8001211	81533	ITFG1	integrin alpha FG-GAP repeat containing 1	0.437883	-0.0545889	0.0341187	0.0607781	0.0204922	0.151279	0.0179186	0.468544
7897997	401940 | 653606	PRAMEF3|WI2-3308P17.1	PRAME family member 3 | PRAME family member 3-like	0.437708	-0.0514641	0.0440071	0.0679011	0.0099864	-0.132178	0.0179872	0.468544
8053467	6439	SFTPB	surfactant, pulmonary-associated protein B	0.43756	-0.0489001	0.054466	0.0595401	0.0233135	-0.182451	0.0180454	0.468544
8007790	100133991	LOC100133991	similar to hCG1995169	0.437358	-0.0546318	0.0340794	0.0655841	0.012596	-0.151933	0.0181252	0.468544
8009493	3773	KCNJ16	potassium inwardly-rectifying channel, subfamily J, member 16	0.437072	-0.0759296	0.00853645	0.0711086	0.00736327	-0.134604	0.0182388	0.468544
7917088	10026	PIGK	phosphatidylinositol glycan anchor biosynthesis, class K	0.436835	-0.0555266	0.0318155	0.0633526	0.0158312	0.103118	0.0183333	0.468544
8096663	493856	CISD2	CDGSH iron sulfur domain 2	0.436818	-0.0628266	0.0184665	0.0881196	0.00197654	0.124171	0.0183403	0.468544
7963333	144501	KRT80	keratin 80	0.436802	-0.0263316	0.31638	0.0856143	0.00230562	-0.366436	0.0183468	0.468544
8135422	55973	BCAP29	B-cell receptor-associated protein 29	0.436795	-0.0510262	0.0457858	0.0823991	0.00287001	0.12145	0.0183496	0.468544
7916024	22996	C1orf34	chromosome 1 open reading frame 34	0.436787	-0.0618665	0.0197583	0.0513145	0.0538521	-0.190883	0.0183526	0.468544
8008768	22843	PPM1E	protein phosphatase 1E (PP2C domain containing)	0.436731	-0.0452423	0.0741995	0.0654094	0.0128634	-0.249575	0.0183753	0.468544
8090955	51146	A4GNT	alpha-1,4-N-acetylglucosaminyltransferase	0.436712	-0.0432807	0.0874287	0.0535893	0.0429642	-0.252835	0.0183827	0.468544
8164464	10444	ZER1	zer-1 homolog (C. elegans)	0.436687	-0.0564057	0.0297153	0.0500853	0.0607522	0.12869	0.0183929	0.468544
8058340				0.436675	-0.0735273	0.00964974	0.0815357	0.00305898	0.0437302	0.0183977	0.468544
8163084				0.436666	-0.0612495	0.0206619	0.0758014	0.00483785	-0.102299	0.0184012	0.468544
8070411	114041 | 100131337	C21orf88|LOC100131337	chromosome 21 open reading frame 88 | similar to C21orf88 protein	0.436369	-0.0390355	0.12413	0.0621547	0.0179354	-0.29805	0.018521	0.468544
8110803	81037 | 100133849	CLPTM1L|LOC100133849	CLPTM1-like | hypothetical protein LOC100133849	0.436329	-0.0534141	0.0377452	0.0817172	0.00302666	0.0794191	0.0185372	0.468544
8006984	5709	PSMD3	proteasome (prosome, macropain) 26S subunit, non-ATPase, 3	0.436222	-0.0422834	0.0951311	0.0673082	0.0106766	0.122449	0.0185806	0.468544
8135229	83787	ARMC10	armadillo repeat containing 10	0.436199	-0.0480731	0.0586448	0.0598623	0.0227122	0.14431	0.0185897	0.468544
8173979	27035	NOX1	NADPH oxidase 1	0.436141	-0.0136213	0.629493	0.0579161	0.0277468	-0.238219	0.0186135	0.468544
8008795	55181	C17orf71	chromosome 17 open reading frame 71	0.43599	-0.0536594	0.0370581	0.0409108	0.139765	0.196295	0.0186747	0.468544
7934733	311	ANXA11	annexin A11	0.435942	-0.0559029	0.0310116	0.0680837	0.00990895	0.104171	0.0186944	0.468544
7925718	127623	OR2B11	olfactory receptor, family 2, subfamily B, member 11	0.435886	-0.0509086	0.0463932	0.0715175	0.00713808	-0.202774	0.0187169	0.468544
7983677				0.435835	-0.0521945	0.0417578	0.0669036	0.0111366	-0.169518	0.018738	0.468544
8019597	83897 | 100128819	KRTAP3-2|LOC100128819	keratin associated protein 3-2 | hypothetical protein LOC100128819	0.435722	-0.0345702	0.176842	0.0547777	0.0382956	-0.34774	0.0187841	0.468544
7904974	767846	C1orf152	chromosome 1 open reading frame 152	0.435271	-0.0482887	0.0577876	0.0680596	0.0099704	0.0515213	0.0189698	0.468544
8072316	550631	LOC550631		0.435268	-0.0516284	0.0438339	0.0618736	0.0185662	-0.179836	0.0189712	0.468544
7923850	115019	SLC26A9	solute carrier family 26, member 9	0.435243	-0.0480759	0.0588285	0.0597233	0.0231522	-0.195256	0.0189813	0.468544
8124365	10246	SLC17A2	solute carrier family 17 (sodium phosphate), member 2	0.435241	-0.0764564	0.00846922	0.0489626	0.0681376	-0.17945	0.0189821	0.468544
8097947				0.435127	-0.0548942	0.0336998	0.0526762	0.0474315	-0.106833	0.0190295	0.468544
8131356	51622 | 221960	C7orf28A|C7orf28B	chromosome 7 open reading frame 28A | chromosome 7 open reading frame 28B	0.434987	-0.0513792	0.0447875	0.0712561	0.00735433	0.27505	0.0190876	0.468544
7910146	5664	PSEN2	presenilin 2 (Alzheimer disease 4)	0.434979	-0.0625737	0.0189936	0.061508	0.0193037	0.165402	0.019091	0.468544
7947110	79733	E2F8	E2F transcription factor 8	0.434791	-0.0486281	0.056272	0.0551945	0.0368797	-0.202807	0.0191694	0.468544
8014666	440435	GPR179	G protein-coupled receptor 179	0.434745	-0.0570587	0.0285051	0.0566693	0.0317454	-0.159787	0.0191884	0.468544
7971723	283521 | 100132760	RP11-327P2.4|LOC100132760	hypothetical protein FLJ37307 | hypothetical protein LOC100132760	0.434705	-0.0413346	0.103358	0.0763379	0.00468331	-0.13832	0.0192053	0.468544
8096098	51138	COPS4	COP9 constitutive photomorphogenic homolog subunit 4 (Arabidopsis)	0.434644	-0.0446101	0.078757	0.0642245	0.0146617	0.093348	0.0192309	0.468544
8086784	54859	TMEM103	transmembrane protein 103	0.434535	-0.0360884	0.157723	0.0694033	0.00878997	0.164033	0.0192763	0.468544
7965471	7334	UBE2N	ubiquitin-conjugating enzyme E2N (UBC13 homolog, yeast)	0.434526	-0.0407703	0.108322	0.0820332	0.00300026	0.136326	0.0192802	0.468544
8044959				0.434491	-0.0585278	0.0255236	0.0651587	0.0133545	-0.223544	0.0192951	0.468544
8044143	84417	C2orf40	chromosome 2 open reading frame 40	0.434473	-0.0324495	0.208006	0.0534055	0.0442374	0.0784371	0.0193026	0.468544
8113542	7905	REEP5	receptor accessory protein 5	0.434427	-0.0524037	0.0412837	0.075977	0.00483784	0.130463	0.0193217	0.468544
8083407				0.434306	-0.0366688	0.150795	0.0693484	0.0088482	-0.159522	0.0193727	0.468544
8076998	23654	PLXNB2	plexin B2	0.434284	-0.0576116	0.0273831	0.0700753	0.00825517	0.076528	0.019382	0.468544
7940673	2785	GNG3	guanine nucleotide binding protein (G protein), gamma 3	0.434264	-0.057265	0.0281205	0.0770254	0.00443467	-0.181807	0.0193904	0.468544
7979551	5529	PPP2R5E	protein phosphatase 2, regulatory subunit B', epsilon isoform	0.434039	-0.0480013	0.059446	0.0496352	0.064231	0.171045	0.0194859	0.468544
8087739	1154	CISH	cytokine inducible SH2-containing protein	0.434013	-0.067001	0.0142718	0.0938993	0.00151227	-0.0976949	0.0194968	0.468544
7984759	161514	TBC1D21	TBC1 domain family, member 21	0.434	-0.0530935	0.0391078	0.0500991	0.0614275	-0.165292	0.0195023	0.468544
7987634				0.433939	-0.0509113	0.046729	0.051104	0.0557137	-0.130179	0.0195284	0.468544
7934326	51021	MRPS16	mitochondrial ribosomal protein S16	0.433905	-0.0384223	0.131306	0.0738969	0.00581803	0.126132	0.0195426	0.468544
8018364	2885	GRB2	growth factor receptor-bound protein 2	0.433897	-0.058759	0.0251591	0.0787264	0.00387272	0.145544	0.019546	0.468544
8148435	8840	WISP1	WNT1 inducible signaling pathway protein 1	0.433882	-0.0474084	0.0624934	0.0704649	0.00797473	-0.1913	0.0195527	0.468544
7914834	5690	PSMB2	proteasome (prosome, macropain) subunit, beta type, 2	0.433877	-0.055029	0.0335239	0.07545	0.00507956	0.176527	0.0195545	0.468544
8157731	286204	CRB2	crumbs homolog 2 (Drosophila)	0.433835	-0.0444435	0.0800652	0.0696282	0.00863758	-0.193625	0.0195723	0.468544
7946569	50862	RNF141	ring finger protein 141	0.433757	-0.0471027	0.0641356	0.0748767	0.00534231	0.0743537	0.0196059	0.468544
8101158	950	SCARB2	scavenger receptor class B, member 2	0.433679	-0.057219	0.0282974	0.0722384	0.00676836	0.106	0.019639	0.468544
7912585	401940 | 653606	PRAMEF3|WI2-3308P17.1	PRAME family member 3 | PRAME family member 3-like	0.433556	-0.0507754	0.0473227	0.0681774	0.00995313	-0.136862	0.0196916	0.468544
7945498	6343	SCT	secretin	0.433499	-0.051008	0.0464371	0.0555444	0.0358189	-0.155397	0.0197161	0.468544
8122705	5110	PCMT1	protein-L-isoaspartate (D-aspartate) O-methyltransferase	0.433372	-0.0441549	0.0821348	0.0592826	0.0244566	0.0862972	0.0197707	0.468544
8022326	65258	MPPE1	metallophosphoesterase 1	0.433287	-0.064251	0.0171146	0.0523493	0.0494277	0.17012	0.0198074	0.468544
7970146	6656	SOX1	SRY (sex determining region Y)-box 1	0.433282	-0.048196	0.0586446	0.0530938	0.0458987	-0.150243	0.0198094	0.468544
8063078	5476	CTSA	cathepsin A	0.433222	-0.0404537	0.111584	0.0656708	0.0127742	0.111183	0.0198352	0.468544
8027862	2867	FFAR2	free fatty acid receptor 2	0.433198	-0.054215	0.035864	0.0835464	0.00272703	-0.0866023	0.0198458	0.468544
8049950	100131763	LOC100131763		0.43317	-0.0552247	0.0331129	0.054822	0.0386013	-0.169399	0.0198578	0.468544
8041987	129852	FLJ40298		0.433134	-0.0303264	0.243189	0.0769576	0.00449442	-0.277904	0.0198732	0.468544
8110668				0.43309	-0.0432843	0.088383	0.0504323	0.0597234	-0.140965	0.0198925	0.468544
8031374	2204	FCAR	Fc fragment of IgA, receptor for	0.43304	-0.0537133	0.0373546	0.0571787	0.0303919	-0.130551	0.0199141	0.468544
7954777	84920 | 144245	ALG10|ALG10B	asparagine-linked glycosylation 10 homolog (yeast, alpha-1,2-glucosyltransferase) | asparagine-linked glycosylation 10 homolog B (yeast, alpha-1,2-glucosyltransferase)	0.433038	-0.0421916	0.0967762	0.050827	0.0574845	0.115251	0.019915	0.468544
8155081				0.432994	-0.0563992	0.0302367	0.0602895	0.0220985	-0.164554	0.0199341	0.468544
8001818	7084	TK2	thymidine kinase 2, mitochondrial	0.432932	-0.0516839	0.0440346	0.0782272	0.00405791	0.10485	0.0199609	0.468544
7955613	3855	KRT7	keratin 7	0.432906	-0.0518011	0.0436202	0.0336334	0.245738	-0.194717	0.0199721	0.468544
7978021	4625	MYH7	myosin, heavy chain 7, cardiac muscle, beta	0.432906	-0.0402099	0.113929	0.0423363	0.125501	-0.227308	0.0199722	0.468544
8170135	139378	GPR112	G protein-coupled receptor 112	0.432836	-0.0512844	0.0455126	0.0608464	0.020889	-0.171588	0.0200025	0.468544
8149979	389643	C8orf80	chromosome 8 open reading frame 80	0.432817	-0.0416808	0.10101	0.063943	0.0152341	-0.137271	0.0200108	0.468544
7960821	339	APOBEC1	apolipoprotein B mRNA editing enzyme, catalytic polypeptide 1	0.432746	-0.0606578	0.0220188	0.0653404	0.0132383	-0.24012	0.0200417	0.468544
8038532	126123	C19orf41	chromosome 19 open reading frame 41	0.43271	-0.0402897	0.113253	0.0596335	0.0236713	-0.229001	0.0200576	0.468544
7981078	256394	SERPINA11	serpin peptidase inhibitor, clade A (alpha-1 antiproteinase, antitrypsin), member 11	0.432659	-0.050666	0.0479121	0.0699934	0.00839949	-0.144277	0.0200797	0.468544
8034344	90589 | 7568	ZNF625|ZNF20	zinc finger protein 625 | zinc finger protein 20	0.432643	-0.0572765	0.0283106	0.065513	0.0130187	0.173738	0.0200865	0.468544
8169624	203427	SLC25A43	solute carrier family 25, member 43	0.432617	-0.0583782	0.02605	0.0807865	0.00333642	0.183939	0.0200979	0.468544
8061122	140836	BANF2	barrier to autointegration factor 2	0.432581	-0.0592355	0.0244445	0.0538146	0.0428471	-0.154172	0.0201138	0.468544
7932983	401640	LOC401640	similar to ribosomal protein L7a	0.432567	-0.0654287	0.0159148	0.0733608	0.0061552	-0.244299	0.0201198	0.468544
8026533	84941	HSH2D	hematopoietic SH2 domain containing	0.432546	-0.0369338	0.148356	0.0843041	0.00260558	-0.119569	0.0201288	0.468544
8051322	7498	XDH	xanthine dehydrogenase	0.432541	-0.0531952	0.0390202	0.0726843	0.00654397	-0.207291	0.0201311	0.468544
7905881	8751	ADAM15	ADAM metallopeptidase domain 15	0.432496	-0.0331424	0.198505	0.0572055	0.030391	0.109883	0.0201507	0.468544
8059028	255101	CCDC108	coiled-coil domain containing 108	0.432493	-0.0520425	0.0428406	0.0576686	0.0289855	-0.302764	0.0201522	0.468544
8072411				0.432483	-0.0390069	0.125758	0.0548553	0.0386003	-0.168214	0.0201565	0.468544
8064382	140809	SRXN1	sulfiredoxin 1 homolog (S. cerevisiae)	0.432325	-0.0537965	0.037217	0.0506867	0.0584701	-0.165936	0.0202257	0.468544
8125780	117283	IHPK3	inositol hexaphosphate kinase 3	0.432269	-0.0720011	0.0108369	0.0493203	0.0667414	-0.277315	0.0202507	0.468544
8139228	79020	C7orf25	chromosome 7 open reading frame 25	0.432097	-0.0674393	0.0140731	0.073694	0.00599225	0.110985	0.0203261	0.468544
8149104	1671	DEFA6	defensin, alpha 6, Paneth cell-specific	0.432096	-0.0319325	0.217216	0.0704439	0.00807534	-0.204136	0.020327	0.468544
7946201	23647	ARFIP2	ADP-ribosylation factor interacting protein 2 (arfaptin 2)	0.431969	-0.0472856	0.0635499	0.0553386	0.0368493	0.19792	0.0203828	0.468544
8141076	5445	PON2	paraoxonase 2	0.431901	-0.0476925	0.0614477	0.0716136	0.00724749	0.128806	0.0204132	0.468544
7958761	80724	ACAD10	acyl-Coenzyme A dehydrogenase family, member 10	0.431877	-0.0535342	0.0380764	0.0429443	0.119627	0.208646	0.0204238	0.468544
7908779	6051	RNPEP	arginyl aminopeptidase (aminopeptidase B)	0.431797	-0.0543504	0.0356907	0.0681447	0.010085	0.138283	0.0204594	0.468544
7944042	5049	PAFAH1B2	platelet-activating factor acetylhydrolase, isoform Ib, beta subunit 30kDa	0.431731	-0.0343764	0.181233	0.0601302	0.0226081	0.121055	0.0204884	0.468544
8057931				0.431723	-0.0415369	0.102541	0.0604601	0.0218573	-0.121018	0.0204921	0.468544
7950544	5612	PRKRIR	protein-kinase, interferon-inducible double stranded RNA dependent inhibitor, repressor of (P58 repressor)	0.431693	-0.0364551	0.154385	0.0577228	0.0289406	0.11605	0.0205057	0.468544
7965846	51019	CCDC53	coiled-coil domain containing 53	0.431627	-0.0496611	0.0522451	0.0646638	0.0142554	0.114548	0.0205349	0.468544
8122038	114801	TMEM200A	transmembrane protein 200A	0.43154	-0.0358568	0.161823	0.0712237	0.00753091	-0.168127	0.0205739	0.468544
7977249	64423	INF2	inverted formin, FH2 and WH2 domain containing	0.431527	-0.0454069	0.0744317	0.0670516	0.011242	0.0844743	0.0205797	0.468544
7992863	4992	OR1F1	olfactory receptor, family 1, subfamily F, member 1	0.431439	-0.0567838	0.0295631	0.066985	0.0113216	-0.125869	0.0206188	0.468544
8070141	9946	CRYZL1	crystallin, zeta (quinone reductase)-like 1	0.431412	-0.0358411	0.162072	0.0653725	0.0132917	0.168557	0.0206308	0.468544
8020347				0.431371	-0.0445459	0.0800049	0.0780813	0.00415116	-0.0350731	0.0206493	0.468544
8043522	150696	PROM2	prominin 2	0.431225	-0.0723619	0.010723	0.0573851	0.0300274	-0.204704	0.0207148	0.468544
8090559	132241	RPL32P3	ribosomal protein L32 pseudogene 3	0.431181	-0.0432858	0.0888886	0.0515415	0.0540654	0.21545	0.0207345	0.468544
8027920	2116	ETV2	ets variant gene 2	0.431034	-0.0470376	0.0650814	0.0606308	0.0215545	-0.177889	0.0208011	0.468544
8130528	83861	RSPH3	radial spoke head 3 homolog (Chlamydomonas)	0.431022	-0.0339073	0.188105	0.0810914	0.0033019	0.183062	0.0208063	0.468544
8061780	80341	BPIL1	bactericidal/permeability-increasing protein-like 1	0.430912	-0.0465158	0.0679989	0.0664446	0.0119778	-0.163932	0.0208563	0.468544
8064495	5173	PDYN	prodynorphin	0.430912	-0.0580817	0.0268566	0.0707272	0.00791802	-0.161047	0.0208563	0.468544
8146118				0.43085	-0.0401475	0.115177	0.057327	0.0302628	-0.143917	0.020884	0.468544
8128383	51805	COQ3	coenzyme Q3 homolog, methyltransferase (S. cerevisiae)	0.430842	-0.0520171	0.0432076	0.0696781	0.00874743	0.147122	0.020888	0.468544
8134219	55610	CCDC132	coiled-coil domain containing 132	0.430802	-0.0440946	0.0832137	0.0540909	0.0420329	0.14746	0.020906	0.468544
8033300	56927	GPR108	G protein-coupled receptor 108	0.430754	-0.0495115	0.0530618	0.0697205	0.00871658	0.107789	0.0209275	0.468544
8005689	220594 | 162632 | 84669	LOC220594|LOC162632|USP32	TL132 protein | TL132 pseudogene | ubiquitin specific peptidase 32	0.430658	-0.0309866	0.233306	0.0557303	0.0356419	-0.085654	0.0209715	0.468544
8134856	26261	FBXO24	F-box protein 24	0.430635	-0.0445637	0.0800723	0.0715177	0.00736787	-0.176579	0.0209818	0.468544
8148671	286076	BREA2	breast cancer estrogen-induced apoptosis 2	0.430551	-0.0639168	0.0177896	0.0657774	0.0128246	-0.156977	0.0210201	0.468544
7934050	8034	SLC25A16	solute carrier family 25 (mitochondrial carrier; Graves disease autoantigen), member 16	0.430491	-0.050166	0.0503258	0.0759514	0.00497722	0.065551	0.0210473	0.468544
8082560	132243	H1FOO	H1 histone family, member O, oocyte-specific	0.430485	-0.0530074	0.0399449	0.0519436	0.0521367	-0.15246	0.0210502	0.468544
8042487	64395	GMCL1	germ cell-less homolog 1 (Drosophila)	0.430483	-0.0612138	0.021421	0.0873933	0.00218852	-0.0989498	0.0210509	0.468544
8002303	1728	NQO1	NAD(P)H dehydrogenase, quinone 1	0.430418	-0.0462584	0.0695855	0.0943404	0.00154554	0.0319234	0.0210808	0.468544
8099539				0.430357	-0.04592	0.0715884	0.0774929	0.00438404	-0.116442	0.0211088	0.468544
8165217	4851	NOTCH1	Notch homolog 1, translocation-associated (Drosophila)	0.430332	-0.0618729	0.0204702	0.0698177	0.00865745	0.0817858	0.0211202	0.468544
8127743	9324	HMGN3	high mobility group nucleosomal binding domain 3	0.430282	-0.061097	0.021622	0.0538098	0.0433441	0.0857072	0.021143	0.468544
8152297	284	ANGPT1	angiopoietin 1	0.430252	-0.0604498	0.022646	0.0751953	0.00531685	0.0578182	0.0211568	0.468544
8119525	387535	HCRP1		0.430212	-0.042346	0.0963566	0.0698306	0.00865286	-0.186534	0.0211752	0.468544
8154654	51198	C9orf53	chromosome 9 open reading frame 53	0.430181	-0.0506975	0.0482344	0.0717883	0.00720581	-0.135471	0.0211896	0.468544
8176508	7258 | 64591 | 728137 | 728395 | 728412	TSPY1|TSPY2|LOC728137|LOC728395|LOC728412	testis specific protein, Y-linked 1 | testis specific protein, Y-linked 2 | similar to testis specific protein, Y-linked 1	0.430155	-0.0877323	0.00594553	0.0700107	0.00850907	-0.24649	0.0212014	0.468544
8141490	5379 | 5383	PMS2L1|PMS2L5	postmeiotic segregation increased 2-like 1 | postmeiotic segregation increased 2-like 5	0.430102	-0.0549607	0.0342595	0.0574615	0.0299607	0.122494	0.0212256	0.468544
7991057	53339	BTBD1	BTB (POZ) domain containing 1	0.430081	-0.0399604	0.117196	0.0780965	0.00418379	0.111777	0.0212353	0.468544
8012226	9513	FXR2	fragile X mental retardation, autosomal homolog 2	0.429961	-0.0565219	0.0303676	0.0610342	0.0207969	0.120366	0.0212906	0.468544
8164560				0.42983	-0.0483	0.0588454	0.0717335	0.00725752	-0.14491	0.0213515	0.468544
7961306	5542 | 653247 | 5545 | 5554 | 5555 | 5544	PRB1|PRB2|PRB4|PRH1|PRH2|PRB3	proline-rich protein BstNI subfamily 1 | proline-rich protein BstNI subfamily 2 | proline-rich protein BstNI subfamily 4 | proline-rich protein HaeIII subfamily 1 | proline-rich protein HaeIII subfamily 2 | proline-rich protein BstNI subfamily 3	0.429783	-0.0550104	0.0341733	0.0668348	0.0115963	-0.152818	0.0213732	0.468544
8128356	26235	FBXL4	F-box and leucine-rich repeat protein 4	0.429768	-0.0572439	0.028765	0.0593888	0.0246381	0.138341	0.0213802	0.468544
8012212	57659	ZBTB4	zinc finger and BTB domain containing 4	0.429727	-0.0517851	0.0442193	0.0660221	0.0125722	0.115707	0.0213991	0.468544
8035648	53345 | 404037	TM6SF2|HAPLN4	transmembrane 6 superfamily member 2 | hyaluronan and proteoglycan link protein 4	0.429531	-0.0578628	0.0274826	0.0610406	0.0208292	-0.174466	0.0214899	0.468544
7978492	25938	HEATR5A	HEAT repeat containing 5A	0.429522	-0.0548229	0.0347183	0.0816549	0.00320633	0.112451	0.0214941	0.468544
7927120	5979	RET	ret proto-oncogene	0.429438	-0.0583191	0.0265725	0.0685095	0.00986492	-0.13533	0.0215336	0.468544
7953243	4704	NDUFA9	NADH dehydrogenase (ubiquinone) 1 alpha subcomplex, 9, 39kDa	0.429405	-0.0520647	0.043283	0.067825	0.010545	0.131295	0.0215488	0.468544
8052828	151516	ASPRV1	aspartic peptidase, retroviral-like 1	0.429378	-0.0635608	0.0183437	0.0842315	0.00268889	-0.161247	0.0215617	0.468544
8135099	136227	EMID2	EMI domain containing 2	0.429276	-0.0543444	0.036089	0.0606886	0.0216212	-0.14893	0.021609	0.468544
7901272	260293	CYP4X1	cytochrome P450, family 4, subfamily X, polypeptide 1	0.429136	-0.0540479	0.0369667	0.0551201	0.0381972	0.0815215	0.0216746	0.468544
7923965				0.429124	-0.0457225	0.0730658	0.0644376	0.0147804	-0.0745875	0.0216806	0.468544
7924895				0.42911	-0.0488166	0.0565252	0.0672694	0.0111522	-0.176034	0.0216871	0.468544
8050113	100129581	LOC100129581		0.429067	-0.0608102	0.0222095	0.0597557	0.0238134	-0.146067	0.0217072	0.468544
8007730	79777	ACBD4	acyl-Coenzyme A binding domain containing 4	0.429047	-0.0650921	0.0166268	0.0715579	0.00741061	0.142736	0.0217166	0.468544
8075009	83606	C22orf13	chromosome 22 open reading frame 13	0.429045	-0.0451383	0.0767213	0.0756206	0.00516771	0.133619	0.0217176	0.468544
8170716	5365	PLXNB3	plexin B3	0.429005	-0.050141	0.0507051	0.0612933	0.020353	-0.210656	0.0217366	0.468544
7978360	2999	GZMH	granzyme H (cathepsin G-like 2, protein h-CCPX)	0.428994	-0.0465879	0.0680229	0.0551924	0.0379453	-0.143802	0.0217416	0.468544
7912552	343069	HNRNPCL1	heterogeneous nuclear ribonucleoprotein C-like 1	0.428989	-0.079392	0.00793825	0.0740661	0.00591295	-0.145623	0.0217438	0.468544
8116316	11282	MGAT4B	mannosyl (alpha-1,3-)-glycoprotein beta-1,4-N-acetylglucosaminyltransferase, isozyme B	0.428981	-0.0545739	0.035486	0.0767105	0.00471855	0.100263	0.0217476	0.468544
8178439	29113	C6orf15	chromosome 6 open reading frame 15	0.428958	-0.0411312	0.106865	0.0502509	0.0619552	-0.154409	0.0217583	0.468544
8026106	811	CALR	calreticulin	0.428867	-0.0496044	0.0530169	0.0760905	0.00497252	0.123433	0.0218016	0.468544
8140828	6717	SRI	sorcin	0.428778	-0.0190021	0.491158	0.0503581	0.0613671	0.176042	0.0218436	0.468544
7940173	219982	OR5A1	olfactory receptor, family 5, subfamily A, member 1	0.428647	-0.0477651	0.0617631	0.0582039	0.0279731	-0.137276	0.0219054	0.468544
8171041	6845	VAMP7	vesicle-associated membrane protein 7	0.428563	-0.0495853	0.0531581	0.0682447	0.0101711	0.0913816	0.0219453	0.468544
8161229	26267 | 401505 | 6461	FBXO10|C9orf105|SHB	F-box protein 10 | chromosome 9 open reading frame 105 | Src homology 2 domain containing adaptor protein B	0.428535	-0.0330067	0.202386	0.0698976	0.00868188	0.138233	0.0219587	0.468544
8034151	57572	DOCK6	dedicator of cytokinesis 6	0.428307	-0.0505699	0.0490817	0.060493	0.0221677	0.0985078	0.0220672	0.468544
8019494	79701	FLJ22222		0.428266	-0.0389183	0.128127	0.0693123	0.00919327	0.154336	0.0220869	0.468544
8175232				0.428117	-0.0483592	0.0589067	0.0781032	0.00423943	-0.128032	0.0221582	0.468544
7982516	256646	C15orf55	chromosome 15 open reading frame 55	0.428044	-0.0578944	0.0276121	0.0539101	0.0433746	-0.206723	0.0221935	0.468544
8138882	63974	NEUROD6	neurogenic differentiation 6	0.428035	-0.0455438	0.0744189	0.066124	0.0125606	-0.159586	0.0221975	0.468544
7977438				0.427998	-0.0435454	0.087846	0.0711662	0.00773224	-0.11649	0.0222156	0.468544
8007008	7067 | 9572	THRA|NR1D1	thyroid hormone receptor, alpha (erythroblastic leukemia viral (v-erb-a) oncogene homolog, avian) | nuclear receptor subfamily 1, group D, member 1	0.427984	-0.0606111	0.0226549	0.0583202	0.027734	0.0842672	0.022222	0.468544
7911281	401992 | 403244	OR2T2|OR2T35	olfactory receptor, family 2, subfamily T, member 2 | olfactory receptor, family 2, subfamily T, member 35	0.427978	-0.0522599	0.042844	0.0521196	0.0518484	-0.140122	0.0222251	0.468544
8172493	3750	KCND1	potassium voltage-gated channel, Shal-related subfamily, member 1	0.427902	-0.0637639	0.0182563	0.09361	0.00164049	-0.267283	0.0222614	0.468544
7971550	29079	MED4	mediator complex subunit 4	0.427888	-0.0455463	0.0744391	0.055188	0.0381669	0.0847371	0.0222684	0.468544
7985248	23251	KIAA1024		0.427777	-0.0466789	0.0677832	0.0565477	0.0332674	-0.174792	0.0223218	0.468544
8146633				0.427776	-0.0514204	0.0458887	0.0679745	0.0104875	-0.0888764	0.0223223	0.468544
8062349	6185	RPN2	ribophorin II	0.427741	-0.057564	0.0283451	0.0850537	0.00258581	0.105597	0.0223394	0.468544
8052072	2492	FSHR	follicle stimulating hormone receptor	0.427573	-0.0550269	0.0344544	0.0586111	0.0269763	-0.215261	0.0224206	0.468544
8016735	55018	C17orf73	chromosome 17 open reading frame 73	0.427563	-0.0490773	0.0556256	0.0588298	0.0263807	-0.144105	0.0224257	0.468544
7970251	8858	PROZ	protein Z, vitamin K-dependent plasma glycoprotein	0.427552	-0.0714031	0.0116122	0.0748042	0.00559561	-0.190144	0.0224306	0.468544
8115939				0.42753	-0.0478577	0.0615251	0.0375209	0.188871	-0.184865	0.0224414	0.468544
7938878				0.4274	-0.054432	0.0361239	0.0664804	0.012167	-0.115538	0.0225046	0.468544
8108066	7320	UBE2B	ubiquitin-conjugating enzyme E2B (RAD6 homolog)	0.427382	-0.0211357	0.439018	0.0728585	0.00664914	0.143736	0.0225137	0.468544
8091446	5217	PFN2	profilin 2	0.42736	-0.036974	0.149893	0.0849728	0.0026076	0.107986	0.0225241	0.468544
8137464				0.427314	-0.0523919	0.0425017	0.0385859	0.174167	0.0838439	0.0225467	0.468544
8175773	728317	LOC728317	similar to Predicted gene, OTTMUSG00000017677	0.427241	-0.0484402	0.0586918	0.0625765	0.0180212	-0.155721	0.0225822	0.468544
8149169	1673	DEFB4	defensin, beta 4	0.427189	-0.0462056	0.070634	0.0705724	0.00821106	-0.168127	0.0226075	0.468544
7964303	6866	TAC3	tachykinin 3 (neuromedin K, neurokinin beta)	0.427177	-0.0546136	0.0356461	0.0571285	0.0314493	-0.189069	0.0226136	0.468544
7956281	11318	GPR182	G protein-coupled receptor 182	0.427161	-0.0553596	0.0336333	0.072704	0.00675135	-0.148866	0.0226214	0.468544
8176962	6845	VAMP7	vesicle-associated membrane protein 7	0.427142	-0.0493931	0.05428	0.0680949	0.0104023	0.0910598	0.0226306	0.468544
8170633	728317	LOC728317	similar to Predicted gene, OTTMUSG00000017677	0.427103	-0.0489305	0.0563936	0.0613442	0.0204462	-0.158511	0.0226495	0.468544
8138030	5395	PMS2		0.42707	-0.0651368	0.0167852	0.0688914	0.00963659	0.145324	0.0226658	0.468544
8104492	83853	ROPN1L	ropporin 1-like	0.427016	-0.0398997	0.118784	0.0623546	0.0184539	-0.208424	0.0226923	0.468544
8166455	10549	PRDX4	peroxiredoxin 4	0.426913	-0.0485761	0.0581033	0.070867	0.00800118	0.106722	0.022743	0.468544
8168900	56001 | 728343	NXF2|NXF2B	nuclear RNA export factor 2 | nuclear RNA export factor 2B	0.426783	-0.0345348	0.181234	0.0761382	0.00502144	-0.246735	0.0228068	0.468544
7905817	1141	CHRNB2	cholinergic receptor, nicotinic, beta 2 (neuronal)	0.426753	-0.0562466	0.0314664	0.0656392	0.0132721	-0.139529	0.0228218	0.468544
8119390	57497	LRFN2	leucine rich repeat and fibronectin type III domain containing 2	0.426715	-0.0499228	0.0520518	0.056028	0.0352545	-0.216678	0.0228402	0.468544
7936937	7390	UROS	uroporphyrinogen III synthase (congenital erythropoietic porphyria)	0.426649	-0.0575873	0.0284406	0.0673899	0.0111722	0.0916444	0.022873	0.468544
8170955	8517	IKBKG	inhibitor of kappa light polypeptide gene enhancer in B-cells, kinase gamma	0.426636	-0.0610807	0.0220737	0.0772063	0.00460311	-0.174777	0.0228793	0.468544
7975113	91612	CHURC1	churchill domain containing 1	0.426608	-0.0451166	0.0774555	0.0465479	0.0887823	0.0998463	0.0228933	0.468544
7937984	119682	OR51L1	olfactory receptor, family 51, subfamily L, member 1	0.426462	-0.0568531	0.030085	0.0780818	0.00429593	-0.132563	0.0229657	0.468544
7989680	80119	PIF1		0.426427	-0.0545786	0.0358569	0.0446457	0.105471	-0.151208	0.0229828	0.468544
8141358				0.426368	-0.0464345	0.0694919	0.0523643	0.0509965	-0.144143	0.0230124	0.468544
7980044	9240	PNMA1	paraneoplastic antigen MA1	0.42627	-0.0403895	0.114397	0.0650342	0.0141347	0.0959837	0.0230609	0.468544
8167195	286403	CXorf25	chromosome X open reading frame 25	0.42617	-0.0688148	0.013525	0.068294	0.0102592	-0.156322	0.0231107	0.468544
8014047	79736	C17orf42	chromosome 17 open reading frame 42	0.42614	-0.0522148	0.0433085	0.0557645	0.0363112	0.0999763	0.0231256	0.468544
8166613	4114	MAGEB3	melanoma antigen family B, 3	0.426135	-0.0436248	0.0877662	0.0672944	0.011309	-0.173802	0.0231282	0.468544
8023189				0.426119	-0.0626438	0.0198795	0.0723362	0.00702361	-0.0879847	0.0231363	0.468544
7945573	5441	POLR2L	polymerase (RNA) II (DNA directed) polypeptide L, 7.6kDa	0.42594	-0.0525559	0.0421724	0.0789918	0.00401552	0.0767992	0.0232258	0.468544
7955129	341568	OR8S1	olfactory receptor, family 8, subfamily S, member 1	0.42579	-0.0421887	0.0988929	0.0523274	0.0513228	-0.177569	0.0233012	0.468544
8136987	7984 | 728377	ARHGEF5|LOC728377	Rho guanine nucleotide exchange factor (GEF) 5 | similar to rho guanine nucleotide exchange factor 5	0.425768	-0.0377826	0.141217	0.0621418	0.0189797	0.115423	0.0233123	0.468544
7906527	480	ATP1A4	ATPase, Na+/K+ transporting, alpha 4 polypeptide	0.425721	-0.0605766	0.0229815	0.058841	0.0265947	-0.257971	0.023336	0.468544
8148968	157693 | 100134357 | 400728	FAM87A|LOC100134357|FAM87B	family with sequence similarity 87, member A | similar to hCG1735895 | family with sequence similarity 87, member B	0.425716	-0.0539591	0.0377566	0.0483252	0.0755699	-0.175797	0.0233384	0.468544
7898350	100133616	LOC100133616		0.425714	-0.0488833	0.0568894	0.0647875	0.014531	-0.133695	0.0233398	0.468544
7997401	53630	BCMO1	beta-carotene 15,15'-monooxygenase 1	0.425639	-0.0507002	0.0490445	0.0627027	0.0179401	-0.249175	0.0233775	0.468544
7958800	8550	MAPKAPK5	mitogen-activated protein kinase-activated protein kinase 5	0.425624	-0.0622871	0.0204225	0.06333	0.0168364	0.151618	0.0233848	0.468544
7952205	4162	MCAM	melanoma cell adhesion molecule	0.425603	-0.0489243	0.0567197	0.0757067	0.00524686	0.0564548	0.0233956	0.468544
8051226	55006	FLJ20628		0.425546	-0.0365534	0.155634	0.0580799	0.0287708	0.104323	0.0234242	0.468544
7952631	63970	P53AIP1	p53-regulated apoptosis-inducing protein 1	0.425525	-0.0523768	0.0428511	0.062941	0.017522	-0.19387	0.0234351	0.468544
8060792	643406	LOC643406		0.425439	-0.0499928	0.0519936	0.052035	0.0529122	-0.177162	0.0234786	0.468544
8132182	10842	C7orf16	chromosome 7 open reading frame 16	0.425419	-0.0585301	0.0266747	0.0536868	0.0449167	-0.219176	0.0234889	0.468544
7997048	11269	DDX19B	DEAD (Asp-Glu-Ala-As) box polypeptide 19B	0.425402	-0.0647297	0.0174056	0.0753724	0.00540421	0.131845	0.0234974	0.468544
8136849	373156	GSTK1	glutathione S-transferase kappa 1	0.425399	-0.0571334	0.0295982	0.0697312	0.00897996	0.137755	0.0234991	0.468544
7936461				0.425237	-0.0613005	0.0219015	0.0627604	0.0178724	-0.178633	0.023581	0.468544
7998449	115939	C16orf42	chromosome 16 open reading frame 42	0.425211	-0.0461147	0.0716259	0.080667	0.00355944	0.0963424	0.0235945	0.468544
8157463	203197	C9orf91	chromosome 9 open reading frame 91	0.425168	-0.0653765	0.0167311	0.0844354	0.00274924	0.0871827	0.0236163	0.468544
8090852	51421	AMOTL2	angiomotin like 2	0.425123	-0.0583153	0.0271383	0.0649045	0.0144069	0.0745531	0.0236394	0.468544
8050425				0.425112	-0.0545911	0.0360201	0.0746815	0.00574366	-0.156209	0.023645	0.468544
8144740				0.425091	-0.0283753	0.28289	0.0356769	0.218334	-0.301472	0.0236556	0.468544
7898048	391004 | 654348 | 343071	PRAMEF17|PRAMEF16|PRAMEF10	PRAME family member 17 | PRAME family member 16 | PRAME family member 10	0.425058	-0.0590127	0.0257951	0.0640086	0.0157682	-0.187877	0.0236722	0.468544
8033674	94025	MUC16	mucin 16, cell surface associated	0.424951	-0.0473244	0.0648606	0.0549913	0.0394909	-0.198581	0.0237273	0.468544
8171624	10149	GPR64	G protein-coupled receptor 64	0.424921	-0.0568353	0.0303372	0.0814079	0.00338139	-0.0837722	0.0237423	0.468544
7970287	3916	LAMP1	lysosomal-associated membrane protein 1	0.424918	-0.0361124	0.161322	0.0623896	0.0185889	0.10019	0.0237441	0.468544
8112107	8611	PPAP2A	phosphatidic acid phosphatase type 2A	0.424646	-0.0622392	0.0206012	0.0742243	0.00599307	0.112271	0.0238836	0.468544
8032553	7089	TLE2	transducin-like enhancer of split 2 (E(sp1) homolog, Drosophila)	0.424645	-0.0569886	0.0300262	0.0715919	0.00758305	0.114161	0.0238843	0.468544
8170210	139363	LOC139363	similar to melanoma antigen family A, 10	0.424545	-0.0555699	0.0334676	0.055246	0.0385645	-0.14426	0.0239358	0.468544
7934271	84647	PLA2G12B	phospholipase A2, group XIIB	0.424448	-0.0554804	0.0337135	0.05331	0.046854	-0.190329	0.0239858	0.468544
8008736	4025	LPO	lactoperoxidase	0.424359	-0.0510207	0.0480119	0.0608068	0.0219036	-0.162403	0.024032	0.468544
8139769	401357	LOC401357		0.424319	-0.0571536	0.0297001	0.0639759	0.0158817	-0.191403	0.0240528	0.468544
8154838				0.424279	-0.0602719	0.0236586	0.0692077	0.00949778	-0.0982935	0.0240734	0.468544
8118061	135656	DPCR1	diffuse panbronchiolitis critical region 1	0.424137	-0.0534428	0.0395806	0.0523331	0.0516965	-0.154512	0.0241473	0.468544
7916725				0.424131	-0.0288053	0.275346	0.0581811	0.0286761	-0.129952	0.0241505	0.468544
8175302	26071	FAM127B	family with sequence similarity 127, member B	0.424041	-0.0543586	0.0368445	0.0717582	0.0074952	0.124848	0.0241971	0.468544
7977613				0.424036	-0.0410645	0.108969	0.0646776	0.0148229	-0.145694	0.0242002	0.468544
8056943	80856	KIAA1715		0.424006	-0.0620728	0.0209096	0.070156	0.00869629	0.103627	0.0242155	0.468544
8144481	1673	DEFB4	defensin, beta 4	0.424004	-0.0457806	0.0739192	0.0701488	0.00870233	-0.168741	0.0242167	0.468544
7936108	255022	FAM26C	family with sequence similarity 26, member C	0.423968	-0.0577972	0.0283532	0.0687273	0.0099616	-0.165082	0.0242354	0.468544
7979864	2079	ERH	enhancer of rudimentary homolog (Drosophila)	0.423906	-0.0472015	0.0657499	0.0624118	0.0186439	0.110001	0.0242679	0.468544
8073890	23151	GRAMD4	GRAM domain containing 4	0.423794	-0.0470517	0.0665928	0.0698265	0.00898115	0.139443	0.0243263	0.468544
8088212	711	C3orf51	chromosome 3 open reading frame 51	0.423789	-0.0316301	0.226217	0.0629982	0.0175781	-0.227742	0.0243288	0.468544
8075529	23761	PISD	phosphatidylserine decarboxylase	0.42375	-0.0611415	0.0223215	0.0782871	0.00430753	0.0850227	0.0243495	0.468544
7913776	163702	IL28RA	interleukin 28 receptor, alpha (interferon, lambda receptor)	0.423711	-0.063492	0.0190503	0.0647791	0.0146982	-0.17559	0.0243701	0.468544
8086505	51304	ZDHHC3	zinc finger, DHHC-type containing 3	0.423695	-0.0520537	0.0442875	0.0741499	0.00606794	0.0920028	0.0243787	0.468544
8165650				0.423694	-0.0437901	0.0872199	0.0689181	0.00979619	0.12854	0.0243792	0.468544
7997319				0.423681	-0.0541807	0.0374168	0.0618678	0.0197267	-0.0954709	0.0243858	0.468544
8038716	284366 | 11202	KLK9|KLK8	kallikrein-related peptidase 9 | kallikrein-related peptidase 8	0.423658	-0.0550218	0.0350475	0.0609287	0.0217101	-0.106341	0.024398	0.468544
8139887	441245	LOC441245		0.423543	-0.0521394	0.0440101	0.0634152	0.0168738	-0.189275	0.0244583	0.468544
8170562	4101 | 266740 | 4105	MAGEA2|MAGEA2B|MAGEA6	melanoma antigen family A, 2 | melanoma antigen family A, 2B | melanoma antigen family A, 6	0.423357	-0.0521729	0.0439235	0.0593143	0.0256403	-0.209515	0.0245565	0.468544
7912884	100133616	LOC100133616		0.423342	-0.0489357	0.0571148	0.0643618	0.0153558	-0.132162	0.0245647	0.468544
8176532	7258 | 64591 | 728137 | 728395 | 728412	TSPY1|TSPY2|LOC728137|LOC728395|LOC728412	testis specific protein, Y-linked 1 | testis specific protein, Y-linked 2 | similar to testis specific protein, Y-linked 1	0.423303	-0.0880321	0.00644367	0.0693224	0.00944647	-0.252334	0.0245851	0.468544
7945521	347862	PDDC1	Parkinson disease 7 domain containing 1	0.423284	-0.040509	0.114244	0.0614848	0.0205527	0.113193	0.0245955	0.468544
8114256	3578	IL9	interleukin 9	0.423275	-0.0529686	0.041237	0.0599161	0.0241214	-0.232003	0.0246	0.468544
7966332	51699	VPS29	vacuolar protein sorting 29 homolog (S. cerevisiae)	0.423266	-0.0290681	0.270961	0.056911	0.032779	0.156876	0.0246047	0.468544
7902810	8543	LMO4	LIM domain only 4	0.423239	-0.0477622	0.062919	0.0639229	0.0160572	0.11983	0.0246193	0.468544
7916584	4070	TACSTD2	tumor-associated calcium signal transducer 2	0.423139	-0.0664111	0.0159034	0.0469886	0.0865772	-0.250537	0.024672	0.468544
8076673	84247	LDOC1L	leucine zipper, down-regulated in cancer 1-like	0.423061	-0.0451275	0.0782526	0.0694537	0.0093422	0.143311	0.0247135	0.468544
8159900	169792	GLIS3	GLIS family zinc finger 3	0.423	-0.0519576	0.0447487	0.0811132	0.00350424	-0.191754	0.0247461	0.468544
7936115	9644	SH3PXD2A	SH3 and PX domains 2A	0.422972	-0.0413931	0.106411	0.0490383	0.0715293	0.134004	0.0247611	0.468544
8054131	493753	C2orf64	chromosome 2 open reading frame 64	0.422941	-0.0504196	0.050673	0.0402227	0.155569	0.140138	0.0247775	0.468544
7998083	172	AFG3L1	AFG3 ATPase family gene 3-like 1 (S. cerevisiae)	0.422881	-0.0541793	0.0375442	0.0715282	0.00770698	-0.283796	0.0248095	0.468544
8145097	55124	PIWIL2	piwi-like 2 (Drosophila)	0.42285	-0.0695133	0.0133247	0.0710251	0.00807358	-0.121546	0.0248261	0.468544
7963880	3679	ITGA7	integrin, alpha 7	0.422804	-0.0501795	0.0516971	0.0762307	0.00511525	0.0627148	0.0248509	0.468544
8111864	729	C6	complement component 6	0.422761	-0.055344	0.0343174	0.085093	0.00269243	-0.0343561	0.024874	0.468544
8042333				0.422708	-0.06731	0.015117	0.06778	0.0109911	-0.170935	0.0249023	0.468544
8081612	55347	ABHD10	abhydrolase domain containing 10	0.422671	-0.0568802	0.0305446	0.0686988	0.0100612	0.112941	0.024922	0.468544
7964177	4284	MIP	major intrinsic protein of lens fiber	0.422666	-0.0552662	0.0345374	0.0531341	0.0480878	-0.144506	0.0249247	0.468544
7972692	6555	SLC10A2	solute carrier family 10 (sodium/bile acid cotransporter family), member 2	0.422656	-0.041551	0.105143	0.0554254	0.0382211	-0.126173	0.0249301	0.468544
8096771	58505	DC2		0.422616	-0.0420471	0.100976	0.0671855	0.0116518	0.0999403	0.0249517	0.468544
7911333	284942 | 644128 | 388574	MGC70863|FLJ45055|FLJ43681	similar to RPL23AP7 protein | 60S ribosomal pseudogene | similar to 60S ribosomal protein L23a	0.422598	-0.0510388	0.0482554	0.0762394	0.00511848	0.103272	0.0249611	0.468544
7925757	403244 | 401992	OR2T35|OR2T2	olfactory receptor, family 2, subfamily T, member 35 | olfactory receptor, family 2, subfamily T, member 2	0.422517	-0.0544296	0.0368731	0.0547162	0.041081	-0.132957	0.0250049	0.468544
8055664				0.422457	-0.0311605	0.234637	0.076781	0.00490081	-0.300377	0.0250369	0.468544
8069470	644128	FLJ45055	60S ribosomal pseudogene	0.422407	-0.050851	0.049028	0.0764085	0.00505404	0.10294	0.0250641	0.468544
7984263	51495	PTPLAD1	protein tyrosine phosphatase-like A domain containing 1	0.422342	-0.0504051	0.0508433	0.0763008	0.00510118	0.140752	0.025099	0.468544
8026405	126370	OR1I1	olfactory receptor, family 1, subfamily I, member 1	0.422311	-0.0567259	0.0309515	0.0540947	0.043768	-0.165678	0.025116	0.468544
7899851	113451	ADC	arginine decarboxylase	0.422302	-0.0560807	0.032501	0.0745384	0.00591876	-0.171967	0.0251208	0.468544
8148467	54108	CHRAC1	chromatin accessibility complex 1	0.422264	-0.052174	0.0441041	0.0791385	0.00407606	0.163974	0.0251415	0.468544
7937508	977	CD151		0.422243	-0.04364	0.0886926	0.0769497	0.00484106	0.0498612	0.0251526	0.468544
8051707	8491	MAP4K3	mitogen-activated protein kinase kinase kinase kinase 3	0.422217	-0.0498403	0.0532556	0.0597452	0.0246766	0.0933959	0.0251666	0.468544
7927786	221035	REEP3	receptor accessory protein 3	0.422179	-0.0350542	0.176187	0.0684054	0.0103769	0.12756	0.0251871	0.468544
8130803	401286 | 729427	LOC401286|LOC729427	hypothetical LOC401286 | hypothetical LOC729427	0.422159	-0.0440371	0.0858594	0.0697716	0.00911185	-0.173653	0.0251981	0.468544
8067277				0.42207	-0.0633942	0.0193572	0.0596327	0.0249804	-0.100196	0.0252466	0.468544
7999547				0.422069	-0.0573119	0.0296552	0.0615701	0.0205014	0.116318	0.0252472	0.468544
8063524				0.422042	-0.0421023	0.100689	0.0691811	0.00964225	-0.185357	0.0252616	0.468544
8111331	64083	GOLPH3	golgi phosphoprotein 3 (coat-protein)	0.421977	-0.0310628	0.236523	0.0738109	0.00631676	0.168874	0.0252971	0.468544
7948418	390201	OR10V1	olfactory receptor, family 10, subfamily V, member 1	0.421915	-0.0618888	0.0214177	0.057639	0.0306406	-0.121048	0.025331	0.468544
8108376				0.421831	-0.048035	0.0618153	0.0699661	0.00896322	-0.0564471	0.0253769	0.468544
8110678	133957	CCDC127	coiled-coil domain containing 127	0.421824	-0.0303034	0.249595	0.0483028	0.0770731	0.126065	0.0253807	0.468544
8099395	9364	RAB28		0.421759	-0.0468674	0.0680654	0.0577168	0.0304219	0.0860669	0.0254162	0.468544
8169709				0.421758	-0.0492725	0.0558698	0.074172	0.0061297	0.0731464	0.0254165	0.468544
7908543	140609	NEK7	NIMA (never in mitosis gene a)-related kinase 7	0.421727	-0.0495783	0.0544991	0.0786181	0.00425789	0.0831327	0.0254333	0.468544
7915902	1579	CYP4A11	cytochrome P450, family 4, subfamily A, polypeptide 11	0.421716	-0.0624055	0.0207078	0.0718295	0.00754945	-0.13172	0.0254397	0.468544
7980889				0.421663	-0.0431406	0.0925721	0.0587825	0.0273013	-0.171031	0.0254685	0.468544
7962792	121275	OR10AD1	olfactory receptor, family 10, subfamily AD, member 1	0.421602	-0.0570913	0.0302115	0.0558967	0.0366294	-0.249105	0.0255018	0.468544
7922656	84320	ACBD6	acyl-Coenzyme A binding domain containing 6	0.421525	-0.056013	0.03278	0.0488745	0.073129	0.152089	0.025544	0.468544
8068046	378829	C21orf118	chromosome 21 open reading frame 118	0.421513	-0.0582834	0.0276752	0.0642355	0.0157012	-0.208629	0.0255511	0.468544
8029950	30846	EHD2	EH-domain containing 2	0.421508	-0.0408977	0.111248	0.0647385	0.01493	0.0689431	0.0255534	0.468544
7997962	1800	DPEP1	dipeptidase 1 (renal)	0.421471	-0.0550909	0.035185	0.0649821	0.014574	-0.149845	0.0255739	0.468544
8174149	56001 | 728343	NXF2|NXF2B	nuclear RNA export factor 2 | nuclear RNA export factor 2B	0.421405	-0.0322518	0.217451	0.0721923	0.00731873	-0.237118	0.02561	0.468544
7898673				0.421372	-0.0614241	0.0221718	0.0736161	0.00644922	0.101866	0.0256284	0.468544
8033248	8740	TNFSF14	tumor necrosis factor (ligand) superfamily, member 14	0.421279	-0.0690418	0.0138333	0.0551164	0.0396955	-0.0882094	0.02568	0.468544
8130013	7957	EPM2A	epilepsy, progressive myoclonus type 2A, Lafora disease (laforin)	0.421277	-0.0478689	0.0627808	0.0756976	0.00540008	0.12956	0.025681	0.468544
8025515	50700	RDH8	retinol dehydrogenase 8 (all-trans)	0.421217	-0.0481419	0.061402	0.0472606	0.0851591	-0.156301	0.0257141	0.468544
8070896	246704	C21orf93	chromosome 21 open reading frame 93	0.421204	-0.0534215	0.040115	0.0550435	0.0400025	-0.178481	0.0257211	0.468544
7922652				0.421193	-0.0436657	0.0887847	0.0616414	0.020444	-0.218097	0.0257271	0.468544
7937198				0.421191	-0.0558727	0.0331802	0.0716095	0.00772603	-0.128436	0.0257284	0.468544
7941269				0.421182	-0.0591523	0.0260279	0.0481684	0.078277	-0.17949	0.0257331	0.468544
8094093	27201	GPR78	G protein-coupled receptor 78	0.421175	-0.0388266	0.131564	0.0406381	0.151483	-0.202699	0.0257374	0.468544
8142671	8976	WASL	Wiskott-Aldrich syndrome-like	0.421088	-0.0469788	0.0675918	0.0662226	0.0129126	0.154192	0.0257854	0.468544
7938481	10530	RIG	regulated in glioma	0.42096	-0.0395081	0.124651	0.0759287	0.00530814	-0.16274	0.0258564	0.468544
8060432	7053	TGM3	transglutaminase 3 (E polypeptide, protein-glutamine-gamma-glutamyltransferase)	0.420953	-0.0496951	0.0541306	0.0631773	0.0175174	-0.184994	0.0258602	0.468544
7977642	440163	RNASE13	ribonuclease, RNase A family, 13 (non-active)	0.42085	-0.0453655	0.077263	0.0691568	0.00972911	-0.251387	0.0259175	0.468544
8178508	534 | 7919	ATP6V1G2|BAT1	ATPase, H+ transporting, lysosomal 13kDa, V1 subunit G2 | HLA-B associated transcript 1	0.420837	-0.0574792	0.0294553	0.0745788	0.00595259	-0.159521	0.0259246	0.468544
8159992	79956	ERMP1	endoplasmic reticulum metallopeptidase 1	0.420781	-0.0580187	0.0283148	0.0731951	0.00671672	0.123926	0.0259561	0.468544
8043820	25972	UNC50	unc-50 homolog (C. elegans)	0.420765	-0.0437512	0.0882751	0.0549934	0.04029	0.155091	0.0259647	0.468544
7938181	120775	OR2D3	olfactory receptor, family 2, subfamily D, member 3	0.420759	-0.0409076	0.111394	0.054397	0.0427798	-0.157317	0.0259686	0.468544
8164200	23452	ANGPTL2	angiopoietin-like 2	0.420734	-0.0345399	0.18384	0.0617663	0.0202332	0.071674	0.0259821	0.468544
7973448	10901 | 317749	DHRS4|DHRS4L2	dehydrogenase/reductase (SDR family) member 4 | dehydrogenase/reductase (SDR family) member 4 like 2	0.420684	-0.0529253	0.0418022	0.100277	0.00142734	0.110078	0.0260105	0.468544
8146564	5862	RAB2A		0.420612	-0.04903	0.0572143	0.0812651	0.00352989	0.0898516	0.0260504	0.468544
8158523	5524	PPP2R4	protein phosphatase 2A activator, regulatory subunit 4	0.42061	-0.0463079	0.0715424	0.0784071	0.00436172	0.137428	0.0260519	0.468544
7966266				0.420609	-0.0482928	0.0607714	0.059902	0.0244813	-0.101884	0.0260524	0.468544
8038770	43847	KLK14	kallikrein-related peptidase 14	0.420554	-0.0552179	0.0349788	0.0595457	0.0253951	-0.148053	0.0260831	0.468544
8117207	7915	ALDH5A1	aldehyde dehydrogenase 5 family, member A1 (succinate-semialdehyde dehydrogenase)	0.420524	-0.0743916	0.0106328	0.0667057	0.0123507	0.11099	0.0261	0.468544
8156571	84909	C9orf3	chromosome 9 open reading frame 3	0.420378	-0.067431	0.0152503	0.0475758	0.0830215	0.0909818	0.0261816	0.468544
8119396	222642	BZRPL1	benzodiazapine receptor (peripheral)-like 1	0.420247	-0.0567394	0.0312077	0.073484	0.00656925	-0.183611	0.0262555	0.468544
8061706	23509	POFUT1	protein O-fucosyltransferase 1	0.420206	-0.0469415	0.0679946	0.0719322	0.00754603	0.125423	0.0262785	0.468544
8173428				0.420174	-0.0568615	0.0309341	0.0643307	0.0156609	-0.114647	0.026297	0.468544
8085571	131965	METTL6	methyltransferase like 6	0.420152	-0.0601553	0.0243647	0.0577571	0.030538	0.124124	0.026309	0.468544
7987565	54866	PPP1R14D	protein phosphatase 1, regulatory (inhibitor) subunit 14D	0.420144	-0.0530883	0.0413548	0.0556626	0.0377739	-0.193129	0.0263138	0.468544
8050423	10408	MYCNOS	v-myc myelocytomatosis viral related oncogene, neuroblastoma derived (avian) opposite strand	0.420143	-0.0696431	0.0134987	0.0682115	0.0106914	-0.098384	0.0263141	0.468544
7945296	112937	GLB1L3	galactosidase, beta 1-like 3	0.420142	-0.0384265	0.136196	0.0591779	0.0264204	-0.177831	0.026315	0.468544
8015445	115024	NT5C3L	5'-nucleotidase, cytosolic III-like	0.419913	-0.0408983	0.111743	0.0561162	0.0361201	0.12241	0.0264449	0.468544
8176484	7258 | 64591 | 728137 | 728395 | 728412	TSPY1|TSPY2|LOC728137|LOC728395|LOC728412	testis specific protein, Y-linked 1 | testis specific protein, Y-linked 2 | similar to testis specific protein, Y-linked 1	0.41991	-0.0856145	0.00716038	0.070052	0.00898851	-0.235979	0.0264463	0.468544
8150901	5179	PENK	proenkephalin	0.419878	-0.0437483	0.0885316	0.0788353	0.00424222	0.109971	0.0264644	0.468544
8070791	353323	KRTAP12-2	keratin associated protein 12-2	0.419865	-0.0443732	0.0840994	0.0693876	0.009571	-0.110383	0.0264721	0.468544
8161024	6023	RMRP	RNA component of mitochondrial RNA processing endoribonuclease	0.419859	-0.0507818	0.0497638	0.0465066	0.0918096	0.0570122	0.0264752	0.468544
7988426	7782	SLC30A4	solute carrier family 30 (zinc transporter), member 4	0.419851	-0.048827	0.0583232	0.0672731	0.0117268	0.107034	0.0264797	0.468544
8052731	116143	WDR92	WD repeat domain 92	0.419802	-0.0441527	0.0856557	0.0652736	0.0142817	-0.183796	0.0265075	0.468544
7900658	7075	TIE1	tyrosine kinase with immunoglobulin-like and EGF-like domains 1	0.41977	-0.0440355	0.0864934	0.0470151	0.0876705	0.102929	0.0265259	0.468544
8175119				0.419761	-0.061229	0.0226644	0.0443347	0.111527	-0.17239	0.0265309	0.468544
8072721	80831	APOL5	apolipoprotein L, 5	0.419761	-0.0562302	0.0324955	0.0700881	0.00896577	-0.21597	0.0265312	0.468544
8168274	2705	GJB1	gap junction protein, beta 1, 32kDa	0.419714	-0.0693022	0.0137938	0.0715095	0.00786423	-0.164305	0.026558	0.468544
8136289				0.4197	-0.0537663	0.0392803	0.0703588	0.00874509	-0.0958786	0.0265659	0.468544
7927747	22891	ZNF365	zinc finger protein 365	0.419596	-0.0429128	0.0948957	0.0566017	0.0344388	-0.254991	0.026625	0.468544
8098307	442117	GALNT17	polypeptide N-acetylgalactosaminyltransferase 17	0.419521	-0.0419415	0.102764	0.0476645	0.0826585	-0.242188	0.0266679	0.468544
7952382	219874	OR6T1	olfactory receptor, family 6, subfamily T, member 1	0.419484	-0.0415124	0.106432	0.0606745	0.0227547	-0.162592	0.0266894	0.468544
8141762	5439	POLR2J	polymerase (RNA) II (DNA directed) polypeptide J, 13.3kDa	0.419412	-0.0553268	0.0348562	0.0904265	0.00207578	0.156585	0.0267308	0.468544
8098500	55602	CDKN2AIP	CDKN2A interacting protein	0.419219	-0.0452829	0.0781863	0.0488626	0.0739862	0.151814	0.0268415	0.468544
7969477				0.419189	-0.057355	0.0299531	0.0564952	0.0348819	-0.0764858	0.0268586	0.468544
7985577	54993	ZSCAN2	zinc finger and SCAN domain containing 2	0.419157	-0.0383481	0.137404	0.0757446	0.00545284	-0.20476	0.0268773	0.468544
7921526	93183	PIGM	phosphatidylinositol glycan anchor biosynthesis, class M	0.419096	-0.0394609	0.125759	0.0619478	0.0200295	0.13096	0.0269125	0.468544
7957568				0.419079	-0.0596885	0.0253155	0.057329	0.032067	-0.130106	0.0269222	0.468544
8081030				0.419054	-0.0506666	0.050375	0.0723858	0.00729322	-0.168744	0.0269368	0.468544
7906746	6391	SDHC	succinate dehydrogenase complex, subunit C, integral membrane protein, 15kDa	0.419019	-0.0424333	0.0988608	0.0807252	0.00371218	0.0847575	0.0269571	0.468544
7903742	2948 | 2946	GSTM4|GSTM2	glutathione S-transferase M4 | glutathione S-transferase M2 (muscle)	0.41901	-0.0597708	0.0251777	0.0573253	0.0320901	0.0856399	0.0269622	0.468544
7996345	8824	CES2	carboxylesterase 2 (intestine, liver)	0.418975	-0.0498753	0.0537179	0.0680599	0.0109181	0.100016	0.0269827	0.468544
8024896				0.418959	-0.0548841	0.0361287	0.061005	0.0220597	-0.117374	0.0269918	0.468544
7915504	64834	ELOVL1	elongation of very long chain fatty acids (FEN1/Elo2, SUR4/Elo3, yeast)-like 1	0.41885	-0.0425403	0.0980474	0.0843356	0.00291756	0.100615	0.027055	0.468544
8082574	7200	TRH	thyrotropin-releasing hormone	0.418822	-0.0489814	0.0577968	0.0508344	0.0613725	-0.173522	0.027071	0.468544
8167428				0.418805	-0.0431828	0.0930348	0.0709109	0.00835159	-0.13965	0.0270813	0.468544
8148040	114569	MAL2	mal, T-cell differentiation protein 2	0.418733	-0.0554048	0.0347494	0.0858891	0.00265809	0.0335343	0.0271227	0.468544
8026422				0.418718	-0.0477085	0.0641567	0.0599186	0.0246721	-0.0999912	0.0271317	0.468544
8110074	51617	HMP19		0.418718	-0.0446918	0.0822104	0.0609142	0.0222916	-0.211601	0.0271319	0.468544
8040831	51374	C2orf28	chromosome 2 open reading frame 28	0.418691	-0.0418744	0.103573	0.0686065	0.0103761	0.109858	0.0271471	0.468544
8100154	10699	CORIN	corin, serine peptidase	0.418686	-0.0472024	0.0668824	0.0724356	0.0072766	-0.118987	0.0271504	0.468544
8015387	3872	KRT17	keratin 17	0.418635	-0.0607824	0.0235091	0.0563391	0.0355343	-0.146512	0.0271799	0.468544
8126474	4201	MEA1	male-enhanced antigen 1	0.41851	-0.0552283	0.0352541	0.0740488	0.00632076	0.130967	0.0272531	0.468544
7966738	79794	C12orf49	chromosome 12 open reading frame 49	0.418497	-0.0649257	0.0179391	0.0871036	0.0024854	0.168744	0.0272608	0.468544
8177189				0.418489	-0.0401685	0.119004	0.06823	0.0107693	-0.132154	0.0272655	0.468544
8083000	55179	FAIM	Fas apoptotic inhibitory molecule	0.418466	-0.0437417	0.0889545	0.0851367	0.00278637	0.10744	0.0272787	0.468544
7911307	284942	MGC70863	similar to RPL23AP7 protein	0.418377	-0.0491745	0.0569824	0.0783394	0.00445288	0.0962462	0.0273308	0.468544
8028309				0.418271	-0.0567125	0.0315476	0.0672504	0.0118532	-0.154983	0.0273929	0.468544
8044154	926	CD8B	CD8b molecule	0.418263	-0.0588854	0.0269119	0.0640041	0.0163433	-0.125769	0.0273977	0.468544
8031576	147945	NLRP4	NLR family, pyrin domain containing 4	0.418242	-0.0447299	0.0820722	0.0586534	0.0281365	-0.198541	0.0274098	0.468544
7898026	654348 | 391004	PRAMEF16|PRAMEF17	PRAME family member 16 | PRAME family member 17	0.418207	-0.0614184	0.0225606	0.0677554	0.0112906	-0.204156	0.0274305	0.468544
8003145	654780	LOC654780	SFPQ	0.418202	-0.0524845	0.0437027	0.0467811	0.0901989	-0.114883	0.0274336	0.468544
8064031	79444	BIRC7	baculoviral IAP repeat-containing 7 (livin)	0.418165	-0.0550989	0.0356562	0.0537576	0.0461752	-0.144461	0.0274552	0.468544
7988177	161497	STRC	stereocilin	0.418148	-0.0555991	0.0343247	0.0704061	0.00878363	-0.125934	0.0274654	0.468544
7968703	387921	NHLRC3	NHL repeat containing 3	0.418123	-0.0423335	0.0999284	0.067701	0.0113553	0.108576	0.0274803	0.468544
7979524	161291	TMEM30B	transmembrane protein 30B	0.418119	-0.0606736	0.0237499	0.0720366	0.00756724	0.0967917	0.0274826	0.468544
8170360	2495	FTH1	ferritin, heavy polypeptide 1	0.418037	-0.0396717	0.124007	0.0740637	0.00633101	0.0972899	0.027531	0.468544
8161056	7094	TLN1	talin 1	0.417939	-0.0446782	0.0824986	0.0751394	0.00578022	0.0856843	0.0275889	0.468544
7920220	114771	PGLYRP3	peptidoglycan recognition protein 3	0.417907	-0.0491612	0.0571365	0.0548604	0.0414002	-0.201443	0.0276079	0.468544
7980970	3705 | 100130685	ITPK1|LOC100130685	inositol 1,3,4-triphosphate 5/6 kinase | hypothetical protein LOC100130685	0.417862	-0.0508675	0.0497815	0.0832871	0.00314473	0.0645472	0.0276345	0.468544
8134374				0.417818	-0.0583645	0.028	0.0734231	0.00670228	-0.0953736	0.0276605	0.468544
8146285	138050	HGSNAT	heparan-alpha-glucosaminide N-acetyltransferase	0.417761	-0.0553465	0.0350482	0.0611988	0.0217598	0.192606	0.0276944	0.468544
8174105	55998	NXF5	nuclear RNA export factor 5	0.417703	-0.0521471	0.044972	0.0674101	0.0117063	-0.160139	0.0277285	0.468544
8154100	7436	VLDLR	very low density lipoprotein receptor	0.417703	-0.0585765	0.0275901	0.0858827	0.00268341	0.0325626	0.0277287	0.468544
8073939	400934	FLJ44385		0.417698	-0.0560491	0.0332403	0.0720944	0.00754644	-0.151561	0.0277315	0.468544
8130976	401286 | 729427	LOC401286|LOC729427	hypothetical LOC401286 | hypothetical LOC729427	0.417672	-0.0441159	0.0864684	0.0693675	0.00970682	-0.170836	0.0277471	0.468544
8150870	5706	PSMC6	proteasome (prosome, macropain) 26S subunit, ATPase, 6	0.417641	-0.0286217	0.282509	0.061028	0.0221546	0.0814925	0.0277657	0.468544
8096002				0.417632	-0.0496781	0.0548408	0.0641151	0.0162152	-0.0744413	0.0277709	0.468544
8054762	284942 | 118433 | 644128	MGC70863|RPL23AP7|FLJ45055	similar to RPL23AP7 protein | ribosomal protein L23a pseudogene 7 | 60S ribosomal pseudogene	0.417621	-0.0516362	0.0468519	0.0840461	0.00300167	0.12962	0.0277774	0.468544
8088474				0.417564	-0.0666574	0.0162583	0.0671649	0.0119977	-0.0572145	0.0278116	0.468544
7952268	7070	THY1	Thy-1 cell surface antigen	0.417497	-0.0448368	0.0815401	0.0816816	0.00351127	0.0537511	0.0278514	0.468544
7914996	64769	C1orf149	chromosome 1 open reading frame 149	0.417496	-0.045768	0.075533	0.0535467	0.0473068	0.116619	0.0278522	0.468544
7932019	414196	C10orf31	chromosome 10 open reading frame 31	0.417421	-0.0427375	0.0968807	0.0733432	0.00676548	-0.17801	0.0278969	0.468544
7978064				0.417408	-0.046208	0.0728717	0.0682766	0.0107846	-0.116502	0.0279046	0.468544
8162311				0.417402	-0.0456534	0.0762703	0.0828931	0.00323869	-0.201166	0.027908	0.468544
8005313	1819	DRG2	developmentally regulated GTP binding protein 2	0.417399	-0.0464298	0.0715584	0.0558366	0.0376132	0.194993	0.0279102	0.468544
7955817	5094	PCBP2	poly(rC) binding protein 2	0.417361	-0.0570139	0.0309748	0.0578291	0.0307343	0.110729	0.0279325	0.468544
8090591	23129	PLXND1	plexin D1	0.417326	-0.0488003	0.0589561	0.0685434	0.0105173	0.0685084	0.0279536	0.468544
8074309	26080	DKFZP434B061		0.417307	-0.0498145	0.0543001	0.0876133	0.00244395	-0.12073	0.0279651	0.468544
7943721	2230	FDX1	ferredoxin 1	0.417288	-0.0454973	0.0772822	0.0795472	0.00409585	0.14796	0.0279766	0.468544
7898007	343070 | 440561 | 400735 | 343068 | 653619 | 440560	PRAMEF9|PRAMEF6|PRAMEF4|PRAMEF5|PRAMEF15|PRAMEF11	PRAME family member 9 | PRAME family member 6 | PRAME family member 4 | PRAME family member 5 | PRAME family member 15 | PRAME family member 11	0.417248	-0.054001	0.0389507	0.0722627	0.0074529	-0.139945	0.0280005	0.468544
8093916	23324	MAN2B2	mannosidase, alpha, class 2B, member 2	0.417241	-0.058192	0.0284291	0.0609692	0.0223322	0.118026	0.0280044	0.468544
7956251	51561	IL23A	interleukin 23, alpha subunit p19	0.417227	-0.0332192	0.204567	0.0713727	0.00807828	-0.168243	0.0280132	0.468544
8171161	415	ARSE	arylsulfatase E (chondrodysplasia punctata 1)	0.417195	-0.0524469	0.0440018	0.0596973	0.0254274	-0.193521	0.0280323	0.468544
7942135	55107	TMEM16A	transmembrane protein 16A	0.417188	-0.0673847	0.0156275	0.0599184	0.0248616	0.13045	0.0280364	0.468544
7979615	6710	SPTB	spectrin, beta, erythrocytic (includes spherocytosis, clinical type I)	0.417176	-0.0470141	0.0682577	0.0797194	0.00404739	-0.125895	0.0280435	0.468544
8131682	340273	ABCB5	ATP-binding cassette, sub-family B (MDR/TAP), member 5	0.417077	-0.0530593	0.0419491	0.0875041	0.00246366	-0.039208	0.0281028	0.468544
8107421	1176	AP3S1	adaptor-related protein complex 3, sigma 1 subunit	0.417003	-0.0553008	0.035283	0.0687257	0.0103542	0.106712	0.0281477	0.468544
8126296	340206	TREML3	triggering receptor expressed on myeloid cells-like 3	0.416929	-0.0480574	0.0627221	0.0736461	0.00660856	-0.148641	0.0281924	0.468544
8071804				0.416849	-0.0578955	0.0291012	0.0526676	0.0517738	-0.113247	0.0282409	0.468544
8159111	11091	WDR5	WD repeat domain 5	0.416818	-0.0559235	0.0336844	0.0636157	0.0171204	0.139171	0.0282596	0.468544
8084382	90113	LOC90113	hypothetical protein BC009862	0.416805	-0.0522504	0.0447573	0.053155	0.0493463	-0.18041	0.0282673	0.468544
8075190				0.416778	-0.0467457	0.0698658	0.0712951	0.00815672	-0.175051	0.0282839	0.468544
7970139	121793	C13orf16	chromosome 13 open reading frame 16	0.416773	-0.0581615	0.0285548	0.0647922	0.0152216	-0.195075	0.0282866	0.468544
8146225	114926	C8orf40	chromosome 8 open reading frame 40	0.416764	-0.0596809	0.025624	0.0672729	0.0119231	0.127543	0.028292	0.468544
8136893	1180	CLCN1	chloride channel 1, skeletal muscle (Thomsen disease, autosomal dominant)	0.416681	-0.0336105	0.198994	0.0522416	0.0540359	-0.23653	0.0283423	0.468544
8015232	85289	KRTAP4-5	keratin associated protein 4-5	0.416658	-0.06439	0.018756	0.0702208	0.00901159	-0.121339	0.0283564	0.468544
8019604	125115 | 728760	KRT40|LOC728760	keratin 40 | similar to type I hair keratin KA36	0.416546	-0.0577978	0.0293503	0.0581832	0.0297652	-0.225633	0.0284245	0.468544
7933619	259230	SGMS1	sphingomyelin synthase 1	0.416541	-0.0412685	0.109468	0.0597982	0.0252492	0.138562	0.0284273	0.468544
8150842				0.41653	-0.0400624	0.12067	0.0591569	0.0269563	-0.168408	0.0284342	0.468544
7922018	387597	C1orf32	chromosome 1 open reading frame 32	0.416388	-0.0467505	0.0699252	0.0585136	0.0288026	-0.172062	0.0285208	0.468544
8148315	5462	POU5F1P1	POU class 5 homeobox 1 pseudogene 1	0.416353	-0.049824	0.0544401	0.0761627	0.00536438	-0.114285	0.0285424	0.468544
8076655	150379	PNPLA5	patatin-like phospholipase domain containing 5	0.416349	-0.0596038	0.0258164	0.060156	0.0243685	-0.152253	0.0285446	0.468544
7934477	818	CAMK2G	calcium/calmodulin-dependent protein kinase (CaM kinase) II gamma	0.416347	-0.0507441	0.0505529	0.0457611	0.0997452	0.128071	0.0285457	0.468544
8109620	7265 | 100130486	TTC1|LOC100130486	tetratricopeptide repeat domain 1 | hypothetical protein LOC100130486	0.416289	-0.0376987	0.14572	0.0717777	0.00782899	0.141205	0.0285813	0.468544
8176669				0.416277	-0.0405729	0.115889	0.0683789	0.0107452	-0.130822	0.0285886	0.468544
8015635	284119	PTRF	polymerase I and transcript release factor	0.416208	-0.0349827	0.179754	0.0588054	0.0279839	0.0624386	0.0286312	0.468544
8054254	3899	AFF3	AF4/FMR2 family, member 3	0.416196	-0.0552409	0.0355647	0.0661778	0.0133103	0.0696393	0.0286384	0.468544
8139460	23148	NACAD	NAC alpha domain containing	0.416186	-0.0509007	0.0499512	0.0623217	0.0195711	-0.130972	0.0286446	0.468544
7926677	220213	OTUD1	OTU domain containing 1	0.416175	-0.0333424	0.203219	0.0545051	0.0432622	0.0787883	0.0286513	0.468544
8044541	56300	IL1F9	interleukin 1 family, member 9	0.416163	-0.0569077	0.0313875	0.049968	0.0675449	-0.144245	0.0286587	0.468544
7985016	257364	SNX33	sorting nexin 33	0.41612	-0.0558642	0.0339368	0.0633844	0.0175861	0.0716466	0.0286846	0.468544
8176012	1527	TEX28	testis expressed 28	0.416087	-0.0414461	0.10804	0.0591007	0.0271706	-0.187664	0.0287054	0.468544
8118915	7629	ZNF76	zinc finger protein 76 (expressed in testis)	0.416085	-0.0496104	0.0554399	0.0610424	0.0222956	0.13014	0.0287067	0.468544
8098985	79441	C4orf15	chromosome 4 open reading frame 15	0.416056	-0.048078	0.0627985	0.0783051	0.00453658	0.127159	0.0287243	0.468544
8167942	158586	ZXDB	zinc finger, X-linked, duplicated B	0.416051	-0.0544301	0.0378635	0.0805714	0.00383661	-0.136474	0.0287272	0.468544
8050176	9270	ITGB1BP1	integrin beta 1 binding protein 1	0.41592	-0.046674	0.0704704	0.0830396	0.00324606	0.0556085	0.0288082	0.468544
7969298				0.415904	-0.0399099	0.122366	0.0617796	0.0207058	-0.120733	0.0288175	0.468544
7973427	79178	THTPA	thiamine triphosphatase	0.415899	-0.0417458	0.105498	0.0587326	0.0282352	0.120986	0.028821	0.468544
8024768	170961	ANKRD24	ankyrin repeat domain 24	0.415888	-0.0496465	0.0553162	0.057807	0.0310273	-0.143812	0.0288277	0.468544
8106633	4437	MSH3	mutS homolog 3 (E. coli)	0.415843	-0.0660044	0.0170876	0.0752308	0.00581224	0.114166	0.0288553	0.468544
8074458	128977	C22orf39	chromosome 22 open reading frame 39	0.415831	-0.0539614	0.0392931	0.070717	0.00864718	0.142246	0.0288627	0.468544
8165277	158062 | 414332	LCN6|LCN10	lipocalin 6 | lipocalin 10	0.415819	-0.0575028	0.0300896	0.0687918	0.0103561	-0.115031	0.0288704	0.468544
7953284	4908	NTF3	neurotrophin 3	0.415792	-0.0517636	0.0466953	0.0772461	0.0049353	-0.11227	0.0288867	0.468544
7949744	29023	PRO1880		0.415756	-0.0490935	0.0578765	0.072419	0.0074141	-0.139943	0.0289094	0.468544
8123802	81567 | 63915	TXNDC5|MUTED	thioredoxin domain containing 5 | muted homolog (mouse)	0.415744	-0.0393824	0.127701	0.0610731	0.0222641	0.116727	0.0289163	0.468544
7972810	79587	CARS2	cysteinyl-tRNA synthetase 2, mitochondrial (putative)	0.415723	-0.0570023	0.0312301	0.0789432	0.00433213	0.151209	0.0289293	0.468544
7995440	400535 | 100130314	FLJ44674|LOC100130314	FLJ44674 protein | hypothetical protein LOC100130314	0.415713	-0.0414793	0.107862	0.0658732	0.0137503	-0.167042	0.0289356	0.468544
7959012				0.415661	-0.054855	0.0367084	0.0711333	0.00833115	-0.0659877	0.028968	0.468544
8166571	158809	MAGEB6	melanoma antigen family B, 6	0.415581	-0.0436588	0.0903318	0.0535542	0.0477061	-0.130003	0.0290177	0.468544
8176006	1527	TEX28	testis expressed 28	0.415579	-0.0413471	0.109066	0.0590125	0.0274848	-0.187494	0.0290187	0.468544
8049166	1146	CHRNG	cholinergic receptor, nicotinic, gamma	0.415571	-0.0485726	0.0604158	0.0522962	0.0540293	-0.15259	0.0290238	0.468544
8126086	221468	C6orf128	chromosome 6 open reading frame 128	0.415488	-0.0573199	0.0305413	0.0639665	0.016641	-0.137773	0.0290754	0.468544
8084810				0.415461	-0.0564755	0.0325113	0.0676533	0.0115723	-0.11147	0.029092	0.468544
7938170	144125	OR2AG1	olfactory receptor, family 2, subfamily AG, member 1	0.415421	-0.0487997	0.0593411	0.0567002	0.0347984	-0.158757	0.0291172	0.468544
8126093				0.41541	-0.0437005	0.0900692	0.0602667	0.0242083	-0.109256	0.0291239	0.468544
8107090				0.415408	-0.0501873	0.0530432	0.0664674	0.0129912	-0.05712	0.0291254	0.468544
8027856	2865 | 2866	FFAR3|GPR42	free fatty acid receptor 3 | G protein-coupled receptor 42	0.415395	-0.0549487	0.0364868	0.0500096	0.0675163	-0.146168	0.0291331	0.468544
7995421	83752 | 85320	LONP2|ABCC11	lon peptidase 2, peroxisomal | ATP-binding cassette, sub-family C (CFTR/MRP), member 11	0.415392	-0.0522163	0.0451179	0.0684442	0.0107298	0.137055	0.0291353	0.468544
8167251				0.415365	-0.0474344	0.0663373	0.0757109	0.0056022	-0.138048	0.0291521	0.468544
8011850	708	C1QBP	complement component 1, q subcomponent binding protein	0.415363	-0.0657329	0.0174195	0.103679	0.00143129	0.140945	0.0291532	0.468544
8144557	4482	MSRA	methionine sulfoxide reductase A	0.415361	-0.0559955	0.0337135	0.0701294	0.00915478	0.137419	0.0291545	0.468544
7906021	55154	MSTO1	misato homolog 1 (Drosophila)	0.415324	-0.0520378	0.0457707	0.0583778	0.0293572	0.0691208	0.0291775	0.468544
7945956	136157	hCG_1651160	Ssu72 RNA polymerase II CTD phosphatase-like	0.415271	-0.0499575	0.0540606	0.0679891	0.0112155	-0.198753	0.029211	0.468544
7914667	114784	CSMD2	CUB and Sushi multiple domains 2	0.415177	-0.0593035	0.0265204	0.0625503	0.0192217	-0.19282	0.0292693	0.468544
8111417	51151	SLC45A2	solute carrier family 45, member 2	0.41517	-0.0655369	0.0176466	0.0757821	0.00557633	-0.190584	0.0292736	0.468544
8106530				0.415136	-0.0523673	0.0446266	0.0764062	0.00530087	-0.0866211	0.0292951	0.468544
7942409	5031	P2RY6	pyrimidinergic receptor P2Y, G-protein coupled, 6	0.415123	-0.0479906	0.0634433	0.0473786	0.0865708	-0.133452	0.0293033	0.468544
7900888	9670	IPO13	importin 13	0.41511	-0.0557	0.034508	0.0757653	0.00558617	0.109054	0.0293114	0.468544
7990545	1464	CSPG4	chondroitin sulfate proteoglycan 4	0.41508	-0.0629007	0.0208081	0.0635444	0.0173976	0.0534866	0.0293303	0.468544
7912575	440561 | 343070 | 400735 | 343068 | 653619 | 440560	PRAMEF6|PRAMEF9|PRAMEF4|PRAMEF5|PRAMEF15|PRAMEF11	PRAME family member 6 | PRAME family member 9 | PRAME family member 4 | PRAME family member 5 | PRAME family member 15 | PRAME family member 11	0.415029	-0.054202	0.0386944	0.0722733	0.0075431	-0.140372	0.0293624	0.468544
8019699	85287 | 100132476	KRTAP4-7|LOC100132476	keratin associated protein 4-7 | similar to keratin associated protein 4-5	0.414981	-0.0511178	0.0493056	0.0648034	0.0153464	-0.147359	0.0293926	0.468544
8159235	401557	LOC401557		0.414945	-0.0614295	0.022941	0.0537274	0.0470337	-0.189873	0.029415	0.468544
8116348	23061	TBC1D9B	TBC1 domain family, member 9B (with GRAM domain)	0.414929	-0.0586765	0.0277589	0.0725677	0.0073523	0.0821414	0.0294254	0.468544
8167228	389852 | 729201	SPACA5|SPACA5B	sperm acrosome associated 5 | sperm acrosome associated 5B	0.414883	-0.0453633	0.0787196	0.0622504	0.0198432	-0.11046	0.0294541	0.468544
8078663				0.414849	-0.0523304	0.0448052	0.0700414	0.00925645	-0.191385	0.0294758	0.468544
7921449	1401	CRP	C-reactive protein, pentraxin-related	0.414704	-0.0593813	0.0264371	0.0607864	0.0230422	-0.18901	0.0295674	0.468544
7941059	439914	LOC439914	hypothetical gene supported by NM_175889	0.414694	-0.0486644	0.0601438	0.0547893	0.0423476	-0.153879	0.0295733	0.468544
8072353	646513	UNQ1945	VLGN1945	0.414635	-0.0610001	0.0236531	0.0608733	0.0228476	-0.209691	0.029611	0.468544
8152117				0.414589	-0.0471098	0.0682917	0.0591034	0.0273651	-0.159093	0.02964	0.468544
7981106	145258	GSC	goosecoid homeobox	0.414569	-0.0498975	0.0544557	0.0716373	0.00800793	0.10825	0.0296522	0.468544
8135865	29999	FSCN3	fascin homolog 3, actin-bundling protein, testicular (Strongylocentrotus purpuratus)	0.414567	-0.0623696	0.0216012	0.0720855	0.00769151	-0.184223	0.029654	0.468544
8175587				0.414514	-0.0425681	0.0990585	0.0671611	0.0121987	-0.182109	0.0296874	0.468544
8159519	203235	C9orf141	chromosome 9 open reading frame 141	0.414446	-0.0538135	0.0399656	0.0646776	0.0155828	-0.129719	0.0297304	0.468544
7953385	2597	GAPDH	glyceraldehyde-3-phosphate dehydrogenase	0.414443	-0.0691261	0.0144738	0.110224	0.00134023	0.156482	0.0297327	0.468544
7995539	64127	NOD2	nucleotide-binding oligomerization domain containing 2	0.414326	-0.0546334	0.0375407	0.0704697	0.00892199	-0.216985	0.0298068	0.468544
8172358	8409	UXT	ubiquitously-expressed transcript	0.414207	-0.0519208	0.0463894	0.0638026	0.0170281	0.0718097	0.029883	0.468544
8061831	149954	C20orf186	chromosome 20 open reading frame 186	0.414206	-0.0564961	0.0326409	0.0549813	0.0416367	-0.249234	0.0298837	0.468544
8064464	128646	SIRPD	signal-regulatory protein delta	0.414204	-0.0569248	0.0316231	0.0471868	0.0884776	-0.14695	0.0298846	0.468544
8097529	255520	ELMOD2	ELMO/CED-12 domain containing 2	0.414139	-0.0507551	0.0509097	0.076816	0.00516274	0.0836454	0.0299261	0.468544
8116867	81853	TMEM14B	transmembrane protein 14B	0.414096	-0.0609411	0.023815	0.07366	0.00671431	0.0964504	0.0299537	0.468544
7925870	399706	C10orf139	chromosome 10 open reading frame 139	0.414092	-0.0613977	0.023095	0.088793	0.00237083	-0.12419	0.0299564	0.468544
8174199				0.41405	-0.0585462	0.0281358	0.0765465	0.00527835	-0.0685516	0.0299835	0.468544
8084794	3556	IL1RAP	interleukin 1 receptor accessory protein	0.414003	-0.0622341	0.0218618	0.0700123	0.00932532	-0.0916023	0.0300136	0.468544
7981266	317762 | 100128667	C14orf65|LOC100128667	chromosome 14 open reading frame 65 | hypothetical protein LOC100128667	0.413998	-0.0674036	0.0159547	0.0873489	0.00255665	-0.180436	0.0300163	0.468544
8135638	7982 | 93655	ST7|ST7OT3	suppression of tumorigenicity 7 | ST7 overlapping transcript 3 (non-coding RNA)	0.413929	-0.0449806	0.0814645	0.0691169	0.0101461	0.123021	0.0300609	0.468544
8016508	11267	SNF8		0.413925	-0.0414914	0.108299	0.0815535	0.00364019	0.139979	0.0300637	0.468544
7944978	9538	EI24	etoposide induced 2.4 mRNA	0.41388	-0.0470871	0.0685746	0.080263	0.00398493	0.140236	0.0300926	0.468544
8015735				0.413871	-0.0622452	0.0218618	0.0546455	0.0431331	-0.110503	0.030098	0.468544
7904340	10905	MAN1A2	mannosidase, alpha, class 1A, member 2	0.41382	-0.062501	0.0215063	0.0807358	0.00385532	0.112605	0.0301309	0.468544
7897460	84275	SLC25A33	solute carrier family 25, member 33	0.413699	-0.0606854	0.0242816	0.0778874	0.00476048	0.0670947	0.030209	0.468544
7913593	6920	TCEA3	transcription elongation factor A (SII), 3	0.413655	-0.068038	0.0154382	0.0510453	0.0616019	0.100462	0.030237	0.468544
8077777				0.41364	-0.0552988	0.0357901	0.0566019	0.035453	-0.114446	0.0302472	0.468544
8110960	50834	TAS2R1	taste receptor, type 2, member 1	0.413631	-0.0463386	0.0729595	0.0602441	0.0244798	-0.184277	0.0302531	0.468544
8177931	394263	C6orf205	chromosome 6 open reading frame 205	0.413607	-0.0395798	0.126427	0.0665001	0.013073	-0.154203	0.0302682	0.468544
8166661	139431	LOC139431	similar to hCG1799751	0.413602	-0.0588198	0.0276527	0.0690322	0.0102459	-0.153449	0.0302713	0.468544
8039474	284418	FAM71E2	family with sequence similarity 71, member E2	0.413591	-0.0639145	0.0196794	0.0593555	0.0268033	-0.139549	0.0302787	0.468544
7932786				0.413571	-0.0395081	0.127166	0.0621177	0.0202449	-0.151391	0.0302917	0.468544
7955195	10024	TROAP	trophinin associated protein (tastin)	0.413517	-0.047497	0.0663963	0.0571171	0.0336688	-0.161412	0.0303265	0.468544
7949327	283129	LOC283129		0.413508	-0.0368421	0.156915	0.06302	0.0184875	-0.245498	0.0303324	0.468544
7945579	66005	CHID1	chitinase domain containing 1	0.413466	-0.0399574	0.12271	0.0645627	0.0158419	0.131559	0.0303594	0.468544
8132243				0.413439	-0.0395919	0.126363	0.065253	0.0147936	0.14583	0.0303771	0.468544
7939118				0.413433	-0.0527503	0.0435845	0.0595073	0.0264126	-0.230146	0.0303808	0.468544
7955184	5630	PRPH	peripherin	0.413363	-0.0460565	0.0747257	0.0590991	0.0275433	-0.171208	0.0304265	0.468544
8152512	4982	TNFRSF11B	tumor necrosis factor receptor superfamily, member 11b (osteoprotegerin)	0.41334	-0.0626517	0.0213547	0.066522	0.0130633	0.108506	0.0304417	0.468544
8090416				0.413336	-0.0463207	0.0731337	0.047071	0.0897726	-0.164103	0.0304443	0.468544
8061019	79133	C20orf7	chromosome 20 open reading frame 7	0.413332	-0.0575557	0.0303161	0.0702843	0.00912675	0.146311	0.0304464	0.468544
8072009	1416	CRYBB2P1	crystallin, beta B2 pseudogene 1	0.413322	-0.0321574	0.223009	0.0837225	0.00317378	0.1382	0.0304528	0.468544
7996546	55282	LRRC36	leucine rich repeat containing 36	0.413306	-0.0317201	0.230118	0.0685032	0.0107907	-0.261421	0.0304637	0.468544
8079107	131377	KBTBD5	kelch repeat and BTB (POZ) domain containing 5	0.413299	-0.0439511	0.0887944	0.0547117	0.0429664	-0.183506	0.0304682	0.468544
8067610	1137	CHRNA4	cholinergic receptor, nicotinic, alpha 4	0.41324	-0.0528965	0.043121	0.0748734	0.00608667	-0.205318	0.0305068	0.468544
7957503	439916	C12orf37	chromosome 12 open reading frame 37	0.41321	-0.0493074	0.0573791	0.0612562	0.0221327	-0.140934	0.0305262	0.468544
8086341	165904 | 642987	XIRP1|FLJ43080	xin actin-binding repeat containing 1 | hypothetical protein LOC642987	0.413183	-0.0481946	0.062799	0.0596975	0.0259381	-0.173834	0.0305435	0.468544
7966259	51228	GLTP	glycolipid transfer protein	0.413126	-0.0551583	0.0362501	0.084392	0.00305038	0.178092	0.0305807	0.468544
8044346	151009 | 100132017 | 440894	FLJ38359|LOC100132017|LOC440894	hypothetical protein FLJ38359 | hypothetical protein LOC100132017 | hypothetical protein LOC440894	0.413091	-0.0586833	0.0279901	0.0760455	0.00553045	0.0926108	0.030604	0.468544
7974587	55860	ACTR10	actin-related protein 10 homolog (S. cerevisiae)	0.41305	-0.0571402	0.031288	0.0623389	0.0198488	0.135266	0.0306306	0.468544
8156196	401535	FLJ45537		0.41305	-0.0529457	0.0429869	0.0681081	0.0112212	-0.158422	0.0306307	0.468544
8095688	6372	CXCL6	chemokine (C-X-C motif) ligand 6 (granulocyte chemotactic protein 2)	0.413046	-0.0406307	0.116382	0.0556436	0.0391711	-0.253206	0.0306331	0.468544
8131379				0.413009	-0.0653719	0.0180668	0.061817	0.0209299	-0.12003	0.0306575	0.468544
8005289	83450	LRRC48	leucine rich repeat containing 48	0.412974	-0.0621983	0.0220378	0.0965048	0.0017602	-0.224172	0.03068	0.468544
7912567	343070 | 440561 | 400735 | 653619 | 343068 | 440560	PRAMEF9|PRAMEF6|PRAMEF4|PRAMEF15|PRAMEF5|PRAMEF11	PRAME family member 9 | PRAME family member 6 | PRAME family member 4 | PRAME family member 15 | PRAME family member 5 | PRAME family member 11	0.412903	-0.0539802	0.0396973	0.0713246	0.00831666	-0.137538	0.0307266	0.468544
7912580	440563	LOC440563	similar to heterogeneous nuclear ribonucleoprotein C-like 1	0.412858	-0.0655934	0.0178473	0.0715545	0.00814746	-0.211844	0.0307564	0.468544
8047262	205327	FLJ38973		0.412834	-0.0314296	0.235172	0.079053	0.00438456	0.137012	0.0307721	0.468544
7997491	3294	HSD17B2	hydroxysteroid (17-beta) dehydrogenase 2	0.412795	-0.0588424	0.0277158	0.0740782	0.00652823	-0.164834	0.0307974	0.468544
7993458	89927	C16orf45	chromosome 16 open reading frame 45	0.41279	-0.0445365	0.0847713	0.0624131	0.0197263	0.125161	0.0308011	0.468544
8063453	5203	PFDN4	prefoldin subunit 4	0.412749	-0.0524099	0.0448793	0.0534101	0.0490537	0.127645	0.0308283	0.468544
8008596				0.412557	-0.0531503	0.0423873	0.060463	0.0240686	0.105394	0.0309543	0.468544
8054479	7851	MALL	mal, T-cell differentiation protein-like	0.412432	-0.049372	0.0572323	0.0591506	0.0275252	0.108832	0.0310374	0.468544
8167270	24140	FTSJ1	FtsJ homolog 1 (E. coli)	0.412427	-0.0627876	0.0212779	0.0768618	0.00520188	0.181658	0.0310406	0.468544
8075705				0.412406	-0.0556988	0.0349095	0.0648142	0.0155345	-0.0571984	0.0310544	0.468544
8171435	8544	PIR	pirin (iron-binding nuclear protein)	0.412377	-0.0473646	0.067364	0.0730233	0.0071697	0.102407	0.0310736	0.468544
7940904	7423	VEGFB	vascular endothelial growth factor B	0.41233	-0.0464218	0.0727616	0.070214	0.00923769	0.0541629	0.0311052	0.468544
7900922	533	ATP6V0B	ATPase, H+ transporting, lysosomal 21kDa, V0 subunit b	0.412281	-0.0431264	0.0952633	0.0716685	0.0080907	0.0796361	0.0311374	0.468544
8019924	10627	MRCL3		0.412266	-0.0759779	0.0107172	0.0822404	0.00352075	0.159877	0.0311473	0.468544
7959102	26353	HSPB8	heat shock 22kDa protein 8	0.412254	-0.0576249	0.0303134	0.0776037	0.00491354	0.0545464	0.0311555	0.468544
7910490				0.412242	-0.0486425	0.0607468	0.0523927	0.0543705	-0.157268	0.0311632	0.468544
8061982	434	ASIP	agouti signaling protein, nonagouti homolog (mouse)	0.412214	-0.0722031	0.0126277	0.0695497	0.00983326	-0.137476	0.0311821	0.468544
8167575	645051 | 26748 | 2574 | 645037 | 2576 | 2577 | 100101629 | 729422 | 729431 | 100008586 | 729442 | 2579 | 729408 | 2543 | 26749 | 729447 | 645073 | 100132399 | 729428 | 729396	GAGE13|GAGE12I|GAGE2C|GAGE2B|GAGE4|GAGE5|GAGE8|GAGE12C|GAGE12E|GAGE12F|GAGE12H|GAGE7|GAGE2D|GAGE2E|GAGE2A|GAGE12G|GAGE12D|GAGE12B|GAGE12J	G antigen 13 | G antigen 12I | G antigen 2C | G antigen 2B | G antigen 4 | G antigen 5 | G antigen 8 | G antigen 12C | G antigen 12E | G antigen 12F | G antigen 12H | G antigen 7 | G antigen 2D | G antigen 1 | G antigen 2E | G antigen 2A | G antigen 12G | G antigen 12D | G antigen 12B | G antigen 12J	0.412154	-0.0451361	0.0808694	0.0720763	0.00780591	-0.0630993	0.0312221	0.468544
7901314				0.412137	-0.0553296	0.0359319	0.0730367	0.00717138	-0.102736	0.0312333	0.468544
7896756	400728	FAM87B	family with sequence similarity 87, member B	0.412018	-0.0545993	0.0379942	0.0770369	0.00514417	-0.19462	0.031313	0.468544
8033151	125981	ASAH3	N-acylsphingosine amidohydrolase (alkaline ceramidase) 3	0.411941	-0.0424988	0.100356	0.0531703	0.0504278	-0.182624	0.0313643	0.468544
8030997	126017	ZNF813	zinc finger protein 813	0.411936	-0.0679438	0.0157065	0.0734364	0.00693448	0.132252	0.0313676	0.468544
8115600	63920	LOC63920	transposon-derived Buster3 transposase-like	0.411891	-0.0475036	0.0667101	0.061974	0.0207153	0.0819231	0.0313976	0.468544
7966223				0.411883	-0.061484	0.0232355	0.0701464	0.0093187	-0.134072	0.0314028	0.468544
7942779				0.411763	-0.0530323	0.0429088	0.0643183	0.0163749	-0.0601933	0.0314832	0.468544
8132743	154664	ABCA13	ATP-binding cassette, sub-family A (ABC1), member 13	0.411756	-0.0444154	0.0858799	0.0576503	0.03217	-0.22319	0.0314882	0.468544
8160597	4712 | 138474	NDUFB6|TAF1L	NADH dehydrogenase (ubiquinone) 1 beta subcomplex, 6, 17kDa | TAF1 RNA polymerase II, TATA box binding protein (TBP)-associated factor, 210kDa-like	0.411753	-0.0519656	0.0466474	0.0684295	0.010958	-0.228698	0.0314899	0.468544
8160168	158326	FREM1	FRAS1 related extracellular matrix 1	0.411722	-0.0630311	0.0210337	0.0786538	0.00455199	0.0626456	0.031511	0.468544
8055249	130074	LOC130074	p20	0.411689	-0.0388851	0.134301	0.0651869	0.0150259	0.117588	0.0315329	0.468544
8015152	125115 | 728760	KRT40|LOC728760	keratin 40 | similar to type I hair keratin KA36	0.411679	-0.0581909	0.0291822	0.0586813	0.0289792	-0.221502	0.0315397	0.468544
8066482	149708	WFDC5	WAP four-disulfide core domain 5	0.411639	-0.0562618	0.0335859	0.0587151	0.0288853	-0.0999193	0.031567	0.468544
8050095	400941	FLJ42418		0.411567	-0.0476421	0.0660316	0.0767827	0.00526404	-0.126087	0.0316154	0.468544
8121886	135114	HINT3	histidine triad nucleotide binding protein 3	0.41154	-0.0565769	0.0328275	0.0799266	0.00415173	0.0935533	0.0316334	0.468544
8042308				0.411509	-0.0309329	0.244273	0.0719911	0.00789478	-0.163831	0.0316547	0.468544
8090503				0.411459	-0.0634114	0.0205652	0.0638301	0.0172205	-0.11696	0.0316883	0.468544
7937802	975	CD81		0.411425	-0.0460512	0.0752091	0.0653811	0.01476	0.0561457	0.0317112	0.468544
8111201				0.411292	-0.0502015	0.0537525	0.0618322	0.021078	-0.10349	0.0318012	0.468544
8041561	378464	MORN2	MORN repeat containing 2	0.41126	-0.0628028	0.0213979	0.0694785	0.00995082	0.0873375	0.031823	0.468544
7904073	284467	FAM19A3	family with sequence similarity 19 (chemokine (C-C motif)-like), member A3	0.411189	-0.0530425	0.0429691	0.0631212	0.0185157	-0.119943	0.0318709	0.468544
8098924	3954	LETM1	leucine zipper-EF-hand containing transmembrane protein 1	0.411185	-0.0544947	0.0384273	0.0790986	0.00442049	0.138011	0.031874	0.468544
8125687	5863	RGL2	ral guanine nucleotide dissociation stimulator-like 2	0.411155	-0.0476363	0.0661508	0.0488137	0.0771285	0.102637	0.0318941	0.468544
7912102	9903	KLHL21	kelch-like 21 (Drosophila)	0.411089	-0.0472365	0.0683518	0.0610561	0.022827	0.096881	0.0319394	0.468544
8143437	401410	LOC401410		0.410996	-0.0457544	0.0771569	0.0657307	0.0142913	-0.138992	0.0320025	0.468544
8089679	1814	DRD3	dopamine receptor D3	0.410933	-0.0496115	0.0564269	0.0594672	0.02685	-0.164883	0.0320454	0.468544
8172580	778	CACNA1F	calcium channel, voltage-dependent, L type, alpha 1F subunit	0.410783	-0.0516448	0.048013	0.059925	0.0256468	-0.202245	0.032148	0.468544
8131957	29887	SNX10	sorting nexin 10	0.410781	-0.0609111	0.0242805	0.0835369	0.00327814	0.0384066	0.0321498	0.468544
8070321	400867	FLJ45139		0.410763	-0.0515161	0.0485066	0.0529056	0.0520567	-0.173232	0.0321616	0.468544
7915567	79033	PRNPIP	prion protein interacting protein	0.4107	-0.0501105	0.0542568	0.0479461	0.0838128	0.19139	0.0322053	0.468544
7910640	9453	GGPS1	geranylgeranyl diphosphate synthase 1	0.410664	-0.0385754	0.138006	0.0659254	0.0140443	0.147663	0.0322301	0.468544
8048752	65080	MRPL44	mitochondrial ribosomal protein L44	0.410623	-0.0498807	0.0552792	0.0600289	0.0253974	0.126188	0.0322576	0.468544
7937866				0.410556	-0.0522909	0.0456732	0.0775812	0.00497813	-0.13296	0.0323041	0.468544
7939068	6230	RPS25	ribosomal protein S25	0.410553	-0.0562363	0.0338073	0.0587312	0.0289924	0.0788803	0.0323064	0.468544
7921362	128366	OR6P1	olfactory receptor, family 6, subfamily P, member 1	0.410536	-0.0476743	0.0660787	0.0707636	0.00887018	-0.142279	0.0323177	0.468544
7911170	149134	LOC149134		0.41052	-0.0641026	0.0198103	0.081449	0.00376206	-0.21403	0.0323291	0.468544
8112916				0.410507	-0.0537857	0.0406787	0.0753683	0.00594141	0.0304511	0.032338	0.468544
8174970				0.410451	-0.0537601	0.0407678	0.0753381	0.00595829	0.0304521	0.0323767	0.468544
7946565				0.410446	-0.0527237	0.044173	0.0744754	0.00640248	0.0304443	0.0323801	0.468544
8043218	10713	USP39	ubiquitin specific peptidase 39	0.410383	-0.0582935	0.0291458	0.0534683	0.0493258	0.10889	0.032423	0.468544
8064833	29058	C20orf30	chromosome 20 open reading frame 30	0.41037	-0.0527306	0.044162	0.0854089	0.0029411	0.128932	0.0324321	0.468544
8000998	79001	VKORC1	vitamin K epoxide reductase complex, subunit 1	0.410348	-0.0443013	0.0870472	0.0708154	0.00883756	0.0943503	0.0324475	0.468544
7943969	3359	HTR3A	5-hydroxytryptamine (serotonin) receptor 3A	0.410344	-0.0463954	0.0733723	0.065402	0.0148117	-0.1533	0.0324502	0.468544
8072924				0.4103	-0.0499728	0.0549341	0.0684545	0.0110173	-0.226468	0.0324808	0.468544
7944011	25996	REXO2	REX2, RNA exonuclease 2 homolog (S. cerevisiae)	0.410266	-0.024326	0.375988	0.0614724	0.0219729	0.109664	0.0325046	0.468544
8032576	166	AES	amino-terminal enhancer of split	0.410251	-0.0642868	0.0196199	0.0668119	0.0129063	0.0718082	0.0325146	0.468544
7903281	23443	SLC35A3	solute carrier family 35 (UDP-N-acetylglucosamine (UDP-GlcNAc) transporter), member A3	0.410196	-0.0479832	0.0645138	0.0817908	0.00368577	0.12432	0.0325525	0.468544
7973972				0.410195	-0.0532723	0.0423722	0.0591799	0.0277473	-0.168278	0.0325538	0.468544
7909624	149647	FAM71A	family with sequence similarity 71, member A	0.410179	-0.0486813	0.0609735	0.0699178	0.00960809	-0.183427	0.0325644	0.468544
8109651	2559	GABRA6	gamma-aminobutyric acid (GABA) A receptor, alpha 6	0.410172	-0.0571818	0.0315978	0.0659891	0.0139923	-0.157632	0.0325693	0.468544
8077472	2917	GRM7	glutamate receptor, metabotropic 7	0.410157	-0.0431583	0.0956016	0.069819	0.00969785	-0.204994	0.03258	0.468544
7991837	4833	NME4	non-metastatic cells 4, protein expressed in	0.410153	-0.0606181	0.0248435	0.0763391	0.00550339	0.0912742	0.0325825	0.468544
8037594	6253	RTN2	reticulon 2	0.410147	-0.060192	0.0255711	0.059178	0.0277592	-0.165799	0.0325869	0.468544
7980344	283576	ZDHHC22	zinc finger, DHHC-type containing 22	0.410138	-0.0662066	0.0175245	0.0477239	0.0857745	-0.200393	0.032593	0.468544
8129590	8417	STX7	syntaxin 7	0.41012	-0.0550313	0.0370568	0.0730554	0.00724504	0.111418	0.0326055	0.468544
8034827	10755	GIPC1	GIPC PDZ domain containing family, member 1	0.41003	-0.0435698	0.0924845	0.080849	0.00393387	0.100558	0.0326681	0.468544
7911237	284521	OR2L13	olfactory receptor, family 2, subfamily L, member 13	0.41002	-0.040612	0.117528	0.0624871	0.0198537	-0.206671	0.032675	0.468544
7909425	57172	CAMK1G	calcium/calmodulin-dependent protein kinase IG	0.40999	-0.0505545	0.0524968	0.0695538	0.00994964	-0.175289	0.0326961	0.468544
8111474	64902	AGXT2	alanine-glyoxylate aminotransferase 2	0.409942	-0.0518228	0.0474896	0.0622942	0.0202521	-0.172745	0.0327291	0.468544
8010137	677781	SCARNA16	small Cajal body-specific RNA 16	0.409874	-0.050922	0.051006	0.0546099	0.0441288	-0.124591	0.0327771	0.468544
7939116				0.409812	-0.0641234	0.019869	0.0720812	0.00790812	-0.168783	0.0328201	0.468544
8016476	3219	HOXB9	homeobox B9	0.409811	-0.0603143	0.0254028	0.0568234	0.0353183	-0.177278	0.0328207	0.468544
7946680	84280	BTBD10	BTB (POZ) domain containing 10	0.4098	-0.0364941	0.162711	0.0477875	0.0854038	0.141653	0.0328287	0.468544
8039748	1 | 162968	A1BG|ZNF497	alpha-1-B glycoprotein | zinc finger protein 497	0.40978	-0.0407619	0.116196	0.0621691	0.0205263	-0.163341	0.0328422	0.468544
7978570	58533	SNX6	sorting nexin 6	0.409733	-0.0580539	0.0297366	0.0674902	0.0121191	0.102989	0.0328756	0.468544
8132964	25870	SUMF2	sulfatase modifying factor 2	0.409644	-0.0377469	0.147686	0.0688421	0.0106574	0.109584	0.032938	0.468544
8144036	7516	XRCC2	X-ray repair complementing defective repair in Chinese hamster cells 2	0.409613	-0.053299	0.0423797	0.0468534	0.0931255	-0.285319	0.0329594	0.468544
8102247	285456	FLJ37673		0.409606	-0.0466962	0.0717618	0.0831421	0.00339229	-0.105379	0.0329648	0.468544
8073582	388906	LOC388906	hypothetical gene supported by BC039496	0.409572	-0.0373221	0.152693	0.0654772	0.0147607	-0.177955	0.0329881	0.468544
7949948	53838	C11orf24	chromosome 11 open reading frame 24	0.409559	-0.0533935	0.0420805	0.0707799	0.0089053	0.102962	0.0329974	0.468544
8125850	64771	C6orf106	chromosome 6 open reading frame 106	0.409512	-0.0525398	0.0449685	0.0849101	0.00304967	0.123115	0.0330307	0.468544
8048673	6508	SLC4A3	solute carrier family 4, anion exchanger, member 3	0.4095	-0.043985	0.0895459	0.0635206	0.0179398	-0.145835	0.0330386	0.468544
8054004	54910	SEMA4C	sema domain, immunoglobulin domain (Ig), transmembrane domain (TM) and short cytoplasmic domain, (semaphorin) 4C	0.409492	-0.0636809	0.020456	0.0564291	0.0368133	0.133399	0.0330443	0.468544
8038874	729975	FLJ30403	hypothetical protein LOC729975	0.409488	-0.0408187	0.11576	0.0704533	0.00917928	-0.187994	0.0330473	0.468544
8124211	2822	GPLD1	glycosylphosphatidylinositol specific phospholipase D1	0.409485	-0.062811	0.0216026	0.0885631	0.00250833	0.0499736	0.0330495	0.468544
7904969	81552	ECOP	EGFR-coamplified and overexpressed protein	0.40946	-0.055485	0.0359145	0.0728214	0.00742313	0.0923175	0.0330668	0.468544
8018315	6613 | 728825	SUMO2|LOC728825	SMT3 suppressor of mif two 3 homolog 2 (S. cerevisiae) | similar to SMT3 suppressor of mif two 3 homolog 2 pseudogene	0.409453	-0.0548863	0.0375664	0.0524731	0.0546627	0.0920777	0.0330718	0.468544
8066189	2691	GHRH	growth hormone releasing hormone	0.409434	-0.0648765	0.0190288	0.0630429	0.0188278	-0.141958	0.0330853	0.468544
8130703	6862	T		0.409174	-0.0441443	0.0884755	0.056034	0.0383718	-0.225834	0.0332691	0.470788
7923442	127833	SYT2	synaptotagmin II	0.409078	-0.0397933	0.125813	0.0771877	0.00518269	-0.166639	0.0333368	0.471388
7898040	343070 | 400735 | 440561 | 653619 | 343068 | 440560	PRAMEF9|PRAMEF4|PRAMEF6|PRAMEF15|PRAMEF5|PRAMEF11	PRAME family member 9 | PRAME family member 4 | PRAME family member 6 | PRAME family member 15 | PRAME family member 5 | PRAME family member 11	0.408977	-0.0552307	0.036678	0.0751722	0.0060958	-0.150228	0.0334091	0.47156
7898002	441873	LOC441873	similar to PRAME family member 9	0.408958	-0.0484966	0.06214	0.0697366	0.0098366	-0.12046	0.033422	0.47156
7932069	11164	NUDT5	nudix (nucleoside diphosphate linked moiety X)-type motif 5	0.40893	-0.0434976	0.0933273	0.0942415	0.00199237	0.102162	0.0334423	0.47156
7983987				0.408909	-0.0558917	0.0349248	0.0707038	0.00899987	-0.0891324	0.0334572	0.47156
8147371				0.408883	-0.0589305	0.0280665	0.059604	0.0267475	-0.122215	0.0334754	0.47156
7898012	343070 | 400735 | 440561 | 653619 | 343068 | 440560	PRAMEF9|PRAMEF4|PRAMEF6|PRAMEF15|PRAMEF5|PRAMEF11	PRAME family member 9 | PRAME family member 4 | PRAME family member 6 | PRAME family member 15 | PRAME family member 5 | PRAME family member 11	0.408846	-0.055119	0.0370065	0.0748179	0.00628239	-0.150209	0.0335021	0.471579
8104613	391742	LOC391742	similar to hCG1989915	0.408728	-0.051642	0.0483835	0.0653392	0.015028	-0.081738	0.0335863	0.472111
8065403	1471	CST3	cystatin C	0.408671	-0.0489556	0.059939	0.0749353	0.00622812	0.0653505	0.0336271	0.472111
8015456	55175	KLHL11	kelch-like 11 (Drosophila)	0.408663	-0.0436969	0.0918968	0.0421077	0.141331	0.216628	0.0336328	0.472111
8097809				0.408598	-0.055601	0.0357338	0.0688739	0.0106852	-0.13191	0.033679	0.472111
7964830	645422	LOC645422	similar to ribosomal protein L10	0.408597	-0.054643	0.038396	0.0653073	0.0150855	-0.0498297	0.0336798	0.472111
7934367	310	ANXA7	annexin A7	0.408576	-0.0379321	0.145962	0.0744022	0.00651539	0.0831563	0.0336947	0.472111
7977841	54930	C14orf94	chromosome 14 open reading frame 94	0.408545	-0.0479473	0.065049	0.0495771	0.0726364	0.130984	0.0337172	0.472111
8039829	3803 | 3804 | 3802 | 3806 | 3807 | 3810 | 3808 | 3809 | 3812 | 727787 | 100132285	KIR2DL2|KIR2DL3|KIR2DL1|KIR2DS1|KIR2DS2|KIR2DS5|KIR2DS3|KIR2DS4|KIR3DL2|LOC727787	killer cell immunoglobulin-like receptor, two domains, long cytoplasmic tail, 2 | killer cell immunoglobulin-like receptor, two domains, long cytoplasmic tail, 3 | killer cell immunoglobulin-like receptor, two domains, long cytoplasmic tail, 1 | killer cell immunoglobulin-like receptor, two domains, short cytoplasmic tail, 1 | killer cell immunoglobulin-like receptor, two domains, short cytoplasm…	0.408471	-0.0474729	0.0676141	0.0646387	0.0161288	-0.175117	0.0337702	0.472498
7976037	7253	TSHR	thyroid stimulating hormone receptor	0.408378	-0.0506782	0.052278	0.0727128	0.00754119	-0.0777691	0.0338373	0.473082
7913566	3352	HTR1D	5-hydroxytryptamine (serotonin) receptor 1D	0.408207	-0.0556548	0.0356492	0.0684829	0.0111111	-0.103694	0.0339603	0.473949
8054077	10120	ACTR1B	ARP1 actin-related protein 1 homolog B, centractin beta (yeast)	0.408181	-0.0524718	0.0454324	0.075759	0.00583909	0.114805	0.0339792	0.473949
8173457	9203	ZMYM3	zinc finger, MYM-type 3	0.40817	-0.0675446	0.0164788	0.0580226	0.031524	0.110716	0.0339873	0.473949
8117176	390414	LOC390414		0.408151	-0.0592537	0.0275409	0.0639966	0.0172222	-0.106067	0.0340011	0.473949
8000371	400511	FLJ45256	hypothetical LOC400511	0.408044	-0.0468419	0.0712643	0.0734798	0.00706942	-0.199248	0.0340785	0.474257
7929616	10023	FRAT1	frequently rearranged in advanced T-cell lymphomas	0.408032	-0.071042	0.0138012	0.0550889	0.0424351	0.135585	0.0340872	0.474257
8064471	10326	SIRPB1	signal-regulatory protein beta 1	0.408013	-0.063105	0.0213847	0.0618937	0.0212926	-0.1103	0.0341013	0.474257
7946504	440026	TMEM41B	transmembrane protein 41B	0.407939	-0.0519053	0.0475297	0.0727928	0.0075077	0.105237	0.0341547	0.474257
7899480	6080	SNORA73A	small nucleolar RNA, H/ACA box 73A	0.407926	-0.0464186	0.0737863	0.0596879	0.0266455	0.0328712	0.0341643	0.474257
8095072	441016	LOC441016		0.40791	-0.0449893	0.0828974	0.0670699	0.0127421	-0.13099	0.0341759	0.474257
8150266	27257	LSM1		0.407851	-0.0508555	0.0516436	0.0644559	0.0164763	0.152167	0.0342184	0.474296
7905464	284485 | 100132502	FLJ36032|LOC100132502	hypothetical protein FLJ36032 | hypothetical protein LOC100132502	0.407835	-0.079585	0.00984397	0.0695491	0.0100711	-0.185044	0.0342302	0.474296
8142718	2918	GRM8	glutamate receptor, metabotropic 8	0.407801	-0.0482631	0.0635623	0.0568585	0.0355391	-0.182114	0.034255	0.474296
8087852	54106 | 11344	TLR9|TWF2	toll-like receptor 9 | twinfilin, actin-binding protein, homolog 2 (Drosophila)	0.407706	-0.0430355	0.0972429	0.056233	0.0378773	-0.151931	0.0343242	0.474559
8061165				0.407684	-0.0594385	0.0272546	0.0651018	0.015467	-0.0778615	0.0343404	0.474559
8081256	55773	TBC1D23	TBC1 domain family, member 23	0.407666	-0.0461525	0.0754616	0.067385	0.0123761	0.0943272	0.0343533	0.474559
7970388				0.407605	-0.0428576	0.0986859	0.0762357	0.00563997	-0.0825085	0.0343984	0.474559
8161526	440896	LOC440896		0.407584	-0.0451405	0.0819628	0.0717905	0.00821915	-0.120527	0.0344138	0.474559
8157018				0.407566	-0.0319646	0.229093	0.0566811	0.0362243	-0.238782	0.0344267	0.474559
7958414	23479	ISCU	iron-sulfur cluster scaffold homolog (E. coli)	0.407469	-0.0521932	0.046552	0.0632216	0.018676	0.138214	0.0344975	0.474746
8136161				0.407415	-0.0487049	0.0614162	0.0593364	0.0276849	-0.0958762	0.0345377	0.474746
8124865	170680	PSORS1C2	psoriasis susceptibility 1 candidate 2	0.407411	-0.0550131	0.0375211	0.0677976	0.0119111	-0.136137	0.0345402	0.474746
8169441				0.407343	-0.0232651	0.402069	0.0643187	0.016746	-0.160443	0.0345905	0.474746
8065016				0.407302	-0.0392259	0.132247	0.0755263	0.00598319	0.0890756	0.0346203	0.474746
8103254	6423	SFRP2	secreted frizzled-related protein 2	0.40723	-0.0464842	0.0735521	0.0654377	0.014997	0.0477468	0.0346734	0.474746
8031600	126206	NLRP5	NLR family, pyrin domain containing 5	0.407151	-0.0416406	0.109042	0.0508782	0.0645518	-0.259813	0.0347318	0.474746
7991465				0.407134	-0.0343025	0.193371	0.048083	0.0841208	-0.148252	0.034744	0.474746
8033744	26651	OR7E19P	olfactory receptor, family 7, subfamily E, member 19 pseudogene	0.40713	-0.05114	0.050624	0.0632029	0.0187429	-0.139284	0.0347471	0.474746
8003962	5338	PLD2	phospholipase D2	0.407119	-0.0400002	0.124405	0.0561042	0.0384825	0.114637	0.0347554	0.474746
8143594				0.40711	-0.0608266	0.0248885	0.0614671	0.0223321	-0.116521	0.0347621	0.474746
7904843	5174	PDZK1	PDZ domain containing 1	0.407054	-0.0545533	0.0388975	0.0889996	0.00251609	-0.214821	0.0348033	0.474746
8098146	4889	NPY5R	neuropeptide Y receptor Y5	0.407033	-0.0692619	0.0151806	0.0673857	0.0124162	0.0435937	0.0348187	0.474746
8132646	83605	CCM2	cerebral cavernous malformation 2	0.406977	-0.06038	0.025658	0.0853632	0.00303718	0.165408	0.0348604	0.474746
7946125	255725	OR52B2	olfactory receptor, family 52, subfamily B, member 2	0.406972	-0.0436705	0.0925473	0.0616393	0.021961	-0.133141	0.0348644	0.474746
8152642	100131726	LOC100131726	HCC-related HCC-C11_v3	0.406953	-0.0372166	0.154982	0.0619073	0.0213757	-0.201185	0.0348785	0.474746
8110647	285659	OR2V2	olfactory receptor, family 2, subfamily V, member 2	0.40686	-0.0585962	0.0290068	0.0623749	0.0203992	-0.151238	0.0349469	0.474746
8026339	6637	SNRPG	small nuclear ribonucleoprotein polypeptide G	0.406838	-0.0367278	0.161003	0.0598895	0.026245	0.0678051	0.0349638	0.474746
8109283	3340	NDST1	N-deacetylase/N-sulfotransferase (heparan glucosaminyl) 1	0.406805	-0.0567903	0.0329957	0.0729887	0.00742936	0.0711928	0.0349879	0.474746
7908591	100131866	LOC100131866	similar to MGC27348 protein	0.406761	-0.0508978	0.0516688	0.0659486	0.0142969	-0.133301	0.0350206	0.474746
8030076	171169	SPACA4	sperm acrosome associated 4	0.406725	-0.0464257	0.0740181	0.0437952	0.123623	-0.19358	0.0350477	0.474746
8161190	646993	LOC646993	similar to high-mobility group box 3	0.406713	-0.0414093	0.11123	0.0543213	0.046117	-0.0911613	0.0350567	0.474746
8145603	5368	PNOC	prepronociceptin	0.406687	-0.0472039	0.0694968	0.0593097	0.0278594	-0.149688	0.0350759	0.474746
7987449	6727	SRP14	signal recognition particle 14kDa (homologous Alu RNA binding protein)	0.406674	-0.0358953	0.171688	0.0577063	0.0327915	0.0712011	0.0350854	0.474746
8179713	29113	C6orf15	chromosome 6 open reading frame 15	0.406646	-0.0439696	0.0904098	0.0508198	0.065072	-0.135039	0.0351066	0.474746
8028158	728361	LOC728361		0.406575	-0.0576018	0.0311571	0.0668754	0.0130748	-0.137337	0.0351595	0.474746
8043478				0.40652	-0.041688	0.108817	0.0614543	0.0224265	-0.105841	0.0352005	0.474746
7967624	121260	SLC15A4	solute carrier family 15, member 4	0.406435	-0.0410099	0.114952	0.0585766	0.030052	0.130183	0.0352644	0.474746
8104609				0.406425	-0.0563756	0.0340627	0.0579361	0.0320744	-0.137192	0.0352719	0.474746
8072577	7533	YWHAH	tyrosine 3-monooxygenase/tryptophan 5-monooxygenase activation protein, eta polypeptide	0.406368	-0.0420748	0.105514	0.0694414	0.0102535	0.103087	0.0353145	0.474746
8142770	157247 | 100128576 | 100134624	MGC27345|LOC100128576|LOC100134624	hypothetical protein MGC27345 | similar to MGC27345 protein	0.406348	-0.063368	0.0212412	0.0535011	0.0501258	0.111913	0.0353292	0.474746
7966427	8315	BRAP	BRCA1 associated protein	0.4063	-0.0425139	0.10185	0.0662587	0.0139027	0.16842	0.0353654	0.474746
8013479	9720 | 284047 | 339184	CCDC144A|CCDC144B|MGC87631	coiled-coil domain containing 144A | coiled-coil domain containing 144B | similar to hypothetical protein FLJ36492	0.406285	-0.0442631	0.08837	0.0562007	0.0382641	-0.0950979	0.0353766	0.474746
8041913	129285	CCDC128	coiled-coil domain containing 128	0.406282	-0.045204	0.0818588	0.0531385	0.0519742	0.124099	0.035379	0.474746
7969626	160897	GPR180	G protein-coupled receptor 180	0.406245	-0.0661398	0.0180447	0.0665617	0.013502	0.065142	0.0354066	0.474746
8015357	3857	KRT9	keratin 9 (epidermolytic palmoplantar keratoderma)	0.40619	-0.062657	0.0222227	0.0625445	0.0201204	-0.159365	0.0354486	0.474746
8179762	534 | 7919	ATP6V1G2|BAT1	ATPase, H+ transporting, lysosomal 13kDa, V1 subunit G2 | HLA-B associated transcript 1	0.406153	-0.0541192	0.0403401	0.0851366	0.00309841	-0.196276	0.0354762	0.474746
7993737	123876 | 348158	ACSM2A|ACSM2B	acyl-CoA synthetase medium-chain family member 2A | acyl-CoA synthetase medium-chain family member 2B	0.406087	-0.0489733	0.060369	0.0603222	0.0252093	-0.204601	0.0355258	0.474746
7993608	10229	COQ7	coenzyme Q7 homolog, ubiquinone (yeast)	0.405998	-0.050625	0.0529367	0.0643299	0.0168412	0.164226	0.0355932	0.474746
7930376				0.405947	-0.0534757	0.0424009	0.0666474	0.0134106	-0.075959	0.0356315	0.474746
7941111	29907	SNX15	sorting nexin 15	0.405944	-0.0509169	0.0517394	0.0685435	0.0111809	0.106792	0.0356342	0.474746
7907859	100130511	LOC100130511		0.405922	-0.0573926	0.0317191	0.0825456	0.00362724	0.0745877	0.0356509	0.474746
8102464	133022	TRAM1L1	translocation associated membrane protein 1-like 1	0.405833	-0.0295327	0.272356	0.0637669	0.0178288	0.22285	0.035718	0.474746
8003193	339145	FAM92B	family with sequence similarity 92, member B	0.405803	-0.0531878	0.0433709	0.0504117	0.0679454	-0.164684	0.0357404	0.474746
7933147				0.405786	-0.0476208	0.0673833	0.080509	0.00415472	-0.189174	0.0357538	0.474746
8156393	203328	SUSD3	sushi domain containing 3	0.405775	-0.0398688	0.12617	0.0551375	0.042692	-0.158881	0.0357619	0.474746
8099912	201895	C4orf34	chromosome 4 open reading frame 34	0.405774	-0.0337831	0.20161	0.0707354	0.00913068	0.0686392	0.0357628	0.474746
8100754				0.40569	-0.0578808	0.0306689	0.062178	0.02093	-0.111923	0.0358267	0.474746
8166351				0.405687	-0.0476192	0.0674129	0.0500242	0.0705496	-0.158263	0.0358287	0.474746
7911078	51029	FAM152A	family with sequence similarity 152, member A	0.405671	-0.0519195	0.0478703	0.0977082	0.00187086	0.145762	0.0358408	0.474746
8155794	138241	C9orf85	chromosome 9 open reading frame 85	0.405561	-0.0425855	0.101473	0.049092	0.0771116	0.0917253	0.0359246	0.474746
8066579	140686	WFDC3	WAP four-disulfide core domain 3	0.405431	-0.0573694	0.0318415	0.0746469	0.00650592	-0.0971972	0.0360244	0.474746
8042769	388960	FLJ43987	similar to RIKEN cDNA 4930433I11 gene	0.40542	-0.0437562	0.0923191	0.0640375	0.0173894	-0.186709	0.0360323	0.474746
8143557	89883	OR6W1P	olfactory receptor, family 6, subfamily W, member 1 pseudogene	0.405404	-0.045978	0.0770709	0.069426	0.0103215	-0.207102	0.0360445	0.474746
8135909	3952	LEP	leptin	0.405396	-0.0512765	0.0503922	0.0863908	0.00291175	0.0333664	0.0360512	0.474746
7897426	765	CA6	carbonic anhydrase VI	0.405371	-0.0446565	0.0858185	0.0495216	0.0741121	-0.263154	0.0360703	0.474746
7967898				0.405332	-0.0616494	0.0238074	0.073765	0.00701032	-0.0817092	0.0361001	0.474746
7988414	2628	GATM	glycine amidinotransferase (L-arginine:glycine amidinotransferase)	0.405307	-0.0381071	0.145197	0.0695382	0.0102196	0.093237	0.0361188	0.474746
8149720	1960	EGR3	early growth response 3	0.405233	-0.0645107	0.0199553	0.0743052	0.00670194	-0.0990944	0.0361755	0.474746
7990429	57184	C15orf17	chromosome 15 open reading frame 17	0.405232	-0.0583707	0.0296933	0.0735967	0.00711569	0.0897715	0.0361769	0.474746
7948088				0.405212	-0.0592582	0.0279276	0.0744399	0.00662771	0.0599528	0.0361917	0.474746
8152924	729330	OC90	otoconin 90	0.405207	-0.0454126	0.0807421	0.0527831	0.0541067	-0.161224	0.0361956	0.474746
8086961	5210	PFKFB4	6-phosphofructo-2-kinase/fructose-2,6-biphosphatase 4	0.405166	-0.0519833	0.04772	0.0649611	0.0158855	-0.261924	0.0362273	0.474746
8002370	6483	ST3GAL2	ST3 beta-galactoside alpha-2,3-sialyltransferase 2	0.40515	-0.0464586	0.07418	0.0693135	0.0104446	0.117573	0.0362397	0.474746
7924908				0.405098	-0.0525781	0.045578	0.0718437	0.00829573	-0.119449	0.0362796	0.474746
7950119	55004	C11orf59	chromosome 11 open reading frame 59	0.405042	-0.0506195	0.0531358	0.0694831	0.0102867	0.0820969	0.0363225	0.474746
8101141	643205	LOC643205		0.405042	-0.0645801	0.0198968	0.0775517	0.00517484	-0.134304	0.0363229	0.474746
7941537	55690	PACS1	phosphofurin acidic cluster sorting protein 1	0.405012	-0.0559239	0.0354201	0.053129	0.0523411	0.0960194	0.0363462	0.474746
8002446	54768 | 790898	HYDIN|HYDIN2	hydrocephalus inducing homolog (mouse) | hydrocephalus inducing homolog 2 (mouse)	0.405005	-0.0636807	0.0210028	0.0681693	0.0116422	-0.220613	0.0363513	0.474746
7945774	5003	SLC22A18AS	solute carrier family 22 (organic cation transporter), member 18 antisense	0.404969	-0.0553795	0.0368775	0.0645933	0.0164913	-0.122209	0.0363788	0.474746
8100834	2926	GRSF1	G-rich RNA sequence binding factor 1	0.404881	-0.0519786	0.0477869	0.0695136	0.0102665	0.140538	0.0364474	0.474746
8026035	54831	BEST2	bestrophin 2	0.404844	-0.0530442	0.0440112	0.0548468	0.0441527	-0.244561	0.0364754	0.474746
8062981	51604	PIGT	phosphatidylinositol glycan anchor biosynthesis, class T	0.404842	-0.0545527	0.0392445	0.0684703	0.0113244	0.118154	0.036477	0.474746
8010113	146664	MGAT5B	mannosyl (alpha-1,6-)-glycoprotein beta-1,6-N-acetyl-glucosaminyltransferase, isozyme B	0.404687	-0.0464322	0.0744447	0.0525596	0.0554475	-0.165603	0.0365972	0.474746
8175763	114824	PNMA5	paraneoplastic antigen like 5	0.404685	-0.0493364	0.0589125	0.0601907	0.025725	-0.149326	0.0365993	0.474746
8065388	140880	CST11	cystatin 11	0.404674	-0.0453622	0.081203	0.0572683	0.034617	-0.123934	0.0366076	0.474746
7979741				0.404651	-0.0514295	0.0499226	0.0658544	0.014586	-0.112787	0.0366251	0.474746
7973080	254028	LOC254028		0.404636	-0.0398105	0.127143	0.0677744	0.0121123	-0.122778	0.0366369	0.474746
8101971	5530	PPP3CA	protein phosphatase 3 (formerly 2B), catalytic subunit, alpha isoform	0.404588	-0.0559086	0.0355231	0.0749943	0.00635431	0.173629	0.0366745	0.474746
8060963	6616	SNAP25	synaptosomal-associated protein, 25kDa	0.404506	-0.0558688	0.0356391	0.0799168	0.00436918	-0.120437	0.0367379	0.474746
8138857	79017	C7orf24	chromosome 7 open reading frame 24	0.404462	-0.0618925	0.0235494	0.069986	0.00984945	-0.0555393	0.0367728	0.474746
8124240	9856	KIAA0319		0.404418	-0.0473932	0.0689311	0.0463332	0.0999401	-0.19215	0.0368067	0.474746
8020123	84203	TXNDC2	thioredoxin domain-containing 2 (spermatozoa)	0.404356	-0.0547798	0.0386575	0.0620505	0.0213416	-0.157141	0.036855	0.474746
7991469	283777	FLJ39743		0.404314	-0.0459411	0.0775584	0.0663083	0.0139772	-0.135155	0.0368881	0.474746
8013641	94005	PIGS	phosphatidylinositol glycan anchor biosynthesis, class S	0.404301	-0.0571579	0.0324893	0.0696341	0.0101839	0.0895181	0.0368984	0.474746
7907568				0.404286	-0.0667139	0.0177061	0.0734585	0.00724005	-0.136736	0.03691	0.474746
7965431				0.404272	-0.0454812	0.0805184	0.0631101	0.0191903	-0.154328	0.0369211	0.474746
7957167	55266	TMEM19	transmembrane protein 19	0.404271	-0.0411333	0.114493	0.077197	0.00534407	0.133351	0.0369218	0.474746
8126524	10591	C6orf108	chromosome 6 open reading frame 108	0.404257	-0.0395533	0.1299	0.0888725	0.0026025	0.126338	0.0369331	0.474746
8141803	10156 | 84820 | 401331 | 100132214 | 100134722	RASA4|POLR2J4|FLJ21767|LOC100132214|LOC100134722	RAS p21 protein activator 4 | polymerase (RNA) II (DNA directed) polypeptide J, 13.3kDa pseudogene | hypothetical protein FLJ21767 | similar to HSPC047 protein	0.404228	-0.054528	0.0394136	0.0424414	0.140089	0.0988869	0.0369558	0.474746
8174005	79979	CXorf34	chromosome X open reading frame 34	0.404205	-0.0652641	0.0192186	0.0430361	0.133308	0.13454	0.0369736	0.474746
7963513	51350	KRT76	keratin 76	0.404132	-0.0588816	0.0288082	0.0647438	0.0163158	-0.119251	0.0370308	0.474746
8021245	1630	DCC	deleted in colorectal carcinoma	0.404081	-0.0343164	0.194593	0.0483565	0.0831783	-0.160509	0.037071	0.474746
8093950	6286	S100P	S100 calcium binding protein P	0.404078	-0.0578448	0.0309738	0.0636561	0.0181864	-0.147445	0.0370731	0.474746
8131412				0.403975	-0.0547309	0.0388584	0.0632897	0.0188754	-0.150839	0.0371543	0.474746
8028916	6626	SNRPA	small nuclear ribonucleoprotein polypeptide A	0.403918	-0.0553638	0.0370805	0.0625246	0.0203897	0.0922254	0.0371994	0.474746
8083360	116931	MED12L	mediator complex subunit 12-like	0.403871	-0.0263719	0.33591	0.062787	0.019863	-0.184329	0.0372368	0.474746
8151756	55529	TMEM55A	transmembrane protein 55A	0.403863	-0.0470774	0.0708362	0.0567303	0.0366993	0.0912624	0.037243	0.474746
7943345				0.403766	-0.0452849	0.0819359	0.0733008	0.00736062	-0.121889	0.0373197	0.474746
8025456	125963	OR1M1	olfactory receptor, family 1, subfamily M, member 1	0.403748	-0.0563337	0.0345608	0.0596267	0.0273674	-0.11033	0.0373335	0.474746
7938074				0.403742	-0.0575877	0.0315893	0.0588795	0.0295275	-0.205533	0.0373384	0.474746
7996377	283848	FLJ37464		0.403738	-0.0449113	0.0844659	0.0721599	0.00812891	-0.187058	0.0373415	0.474746
8107198				0.403729	-0.0358148	0.17401	0.0714125	0.00868704	-0.12051	0.0373489	0.474746
7897227	55966	AJAP1	adherens junctions associated protein 1	0.40369	-0.0551358	0.0377474	0.0614033	0.02286	-0.219337	0.0373798	0.474746
7915758	60313	GPBP1L1	GC-rich promoter binding protein 1-like 1	0.403682	-0.039576	0.129864	0.0450584	0.112296	0.226113	0.0373858	0.474746
7999981	116285	ACSM1	acyl-CoA synthetase medium-chain family member 1	0.403636	-0.0477842	0.0669561	0.0668833	0.0132643	-0.153219	0.0374221	0.474746
8039236	353514	LILRA5	leukocyte immunoglobulin-like receptor, subfamily A (with TM domain), member 5	0.403633	-0.0454658	0.0807739	0.0653504	0.0154056	-0.211025	0.0374248	0.474746
8052934	84693	MCEE	methylmalonyl CoA epimerase	0.403618	-0.0436027	0.0939626	0.0759767	0.00590408	0.101588	0.0374364	0.474746
8178517	259197	NCR3	natural cytotoxicity triggering receptor 3	0.403569	-0.0462032	0.0760996	0.0630629	0.019349	-0.147549	0.0374757	0.474746
8176026	2316	FLNA	filamin A, alpha (actin binding protein 280)	0.403484	-0.0429065	0.0994521	0.0626682	0.0201403	0.070624	0.0375434	0.474746
8137635				0.403461	-0.0499972	0.0561234	0.0564704	0.0377499	-0.160002	0.0375617	0.474746
8015503	201181	ZNF385C	zinc finger protein 385C	0.403415	-0.0568785	0.0332756	0.0605769	0.0248906	-0.178281	0.0375981	0.474746
7944516				0.403392	-0.0369976	0.159064	0.0467552	0.096658	-0.173196	0.0376164	0.474746
8150112	2936	GSR	glutathione reductase	0.403374	-0.0305351	0.255678	0.0707489	0.00924023	0.115192	0.0376308	0.474746
8008965				0.403368	-0.043495	0.0948541	0.0766136	0.0056237	-0.0595567	0.0376354	0.474746
8072314	91370	MGC20647		0.403334	-0.0483628	0.063973	0.0360688	0.229409	-0.198201	0.0376631	0.474746
8063620	9217	VAPB	VAMP (vesicle-associated membrane protein)-associated protein B and C	0.403298	-0.0600196	0.0267765	0.0764316	0.00570694	0.162188	0.0376918	0.474746
8111974	10605	PAIP1	poly(A) binding protein interacting protein 1	0.403281	-0.0396796	0.128938	0.0779961	0.00506304	0.120365	0.0377048	0.474746
8049689	57140	RNPEPL1	arginyl aminopeptidase (aminopeptidase B)-like 1	0.403193	-0.0541659	0.0406674	0.0667241	0.013501	0.0650238	0.0377753	0.474746
8141361	81392	OR2AE1	olfactory receptor, family 2, subfamily AE, member 1	0.403147	-0.0328527	0.217126	0.0533171	0.0518391	-0.119289	0.0378122	0.474746
8145005	2039	EPB49	erythrocyte membrane protein band 4.9 (dematin)	0.403146	-0.0579591	0.0308569	0.0839818	0.00339743	0.083288	0.0378133	0.474746
8141419				0.403136	-0.0533124	0.0433959	0.0611646	0.0234833	-0.134119	0.0378214	0.474746
8115895	57179	KIAA1191		0.403047	-0.0616392	0.0241172	0.0518344	0.0599942	0.12383	0.0378929	0.474746
8127024	112744	IL17F	interleukin 17F	0.403046	-0.0588814	0.0289578	0.0587184	0.0301172	-0.159009	0.0378938	0.474746
8163273	26248	OR2K2	olfactory receptor, family 2, subfamily K, member 2	0.40304	-0.0470405	0.0712297	0.0564122	0.0380504	-0.114387	0.0378978	0.474746
7949412	4054	LTBP3	latent transforming growth factor beta binding protein 3	0.403016	-0.0425669	0.102357	0.0471751	0.0932008	0.07317	0.0379173	0.474746
7992529	84231	TRAF7	TNF receptor-associated factor 7	0.402995	-0.0492331	0.0597344	0.0628388	0.019846	0.135532	0.0379346	0.474746
8163964	5082	PDCL	phosducin-like	0.402993	-0.029003	0.283932	0.0691622	0.0107155	0.126027	0.0379363	0.474746
8043585	9391	CIAO1	cytosolic iron-sulfur protein assembly 1 homolog (S. cerevisiae)	0.402933	-0.0493277	0.0592973	0.07865	0.00483591	0.148923	0.037984	0.474746
7913450	3339	HSPG2	heparan sulfate proteoglycan 2	0.402781	-0.0426499	0.101739	0.063039	0.0194715	0.0730574	0.0381071	0.474746
8038852	89858	SIGLEC12	sialic acid binding Ig-like lectin 12	0.402777	-0.0428508	0.100101	0.0445722	0.117638	-0.15031	0.0381102	0.474746
7935114				0.402757	-0.0422931	0.10472	0.0670515	0.0131097	-0.0508372	0.0381258	0.474746
8039068	4729	NDUFV2	NADH dehydrogenase (ubiquinone) flavoprotein 2, 24kDa	0.402725	-0.0444214	0.0881535	0.0857961	0.00307869	0.132915	0.0381524	0.474746
8163509	210	ALAD	aminolevulinate, delta-, dehydratase	0.40272	-0.0459798	0.0776892	0.0751496	0.00634588	0.0618353	0.0381563	0.474746
8117565				0.402696	-0.050826	0.0527049	0.0554881	0.0418335	-0.134253	0.0381751	0.474746
8103684	54969	C4orf27	chromosome 4 open reading frame 27	0.40266	-0.02317	0.407534	0.0605017	0.0251747	0.161066	0.0382045	0.474746
8081217	2838 | 339843	GPR15|LOC339843	G protein-coupled receptor 15 | hypothetical LOC339843	0.402657	-0.0499696	0.0563992	0.095929	0.0020416	0.208117	0.038207	0.474746
8139796	441233	LOC441233	hypothetical gene supported by AK128010	0.402647	-0.0682598	0.0164989	0.0717179	0.00850475	-0.0749481	0.0382152	0.474746
7926239	10133	OPTN	optineurin	0.402598	-0.0388163	0.138299	0.0799439	0.0044207	0.11454	0.0382548	0.474746
8020183	3613	IMPA2	inositol(myo)-1(or 4)-monophosphatase 2	0.402588	-0.0386851	0.139739	0.0717947	0.0084498	0.0987709	0.0382631	0.474746
8136934	259287	TAS2R41	taste receptor, type 2, member 41	0.402543	-0.0397257	0.128718	0.0595869	0.0276409	-0.105483	0.0382991	0.474746
8111339	54545	MTMR12	myotubularin related protein 12	0.402537	-0.065125	0.0195774	0.0849124	0.00323715	0.110573	0.0383046	0.474746
8179861	80736	SLC44A4	solute carrier family 44, member 4	0.402533	-0.0382644	0.144452	0.0426197	0.13904	-0.158922	0.0383078	0.474746
7919301	100130236	LOC100130236		0.402445	-0.0356846	0.176298	0.0566112	0.0374008	-0.117802	0.0383789	0.474746
8168461				0.40242	-0.0502638	0.0551455	0.0712071	0.00891259	-0.162281	0.0383992	0.474746
7941936	2950	GSTP1	glutathione S-transferase pi	0.402374	-0.0434154	0.0957399	0.0748978	0.00649135	0.0686885	0.0384371	0.474746
8066498	8785	MATN4	matrilin 4	0.402339	-0.0629053	0.0223639	0.0769099	0.00553215	-0.150828	0.0384656	0.474746
7959856	9271	PIWIL1	piwi-like 1 (Drosophila)	0.402325	-0.0450025	0.0841935	0.0835211	0.00351514	-0.185769	0.0384765	0.474746
8000399	342357	ZKSCAN2	zinc finger with KRAB and SCAN domains 2	0.402281	-0.057937	0.0310268	0.0640338	0.0176713	0.143879	0.0385124	0.474746
8111210				0.402269	-0.0426348	0.10201	0.080634	0.00422655	0.0467164	0.0385221	0.474746
8007921	4635	MYL4	myosin, light chain 4, alkali; atrial, embryonic	0.402266	-0.037159	0.157541	0.0724942	0.00796024	-0.134679	0.0385249	0.474746
8078046	84077	C3orf20	chromosome 3 open reading frame 20	0.402208	-0.0549613	0.0384693	0.0667563	0.0135271	-0.217102	0.0385722	0.474746
7941062	55867	SLC22A11	solute carrier family 22 (organic anion/urate transporter), member 11	0.402179	-0.0598207	0.0272863	0.0603826	0.0255409	-0.12921	0.0385961	0.474746
8137225	29803	REPIN1	replication initiator 1	0.402177	-0.0517673	0.0490542	0.0738661	0.00708072	0.0743649	0.0385975	0.474746
8038278	3972	LHB	luteinizing hormone beta polypeptide	0.402145	-0.0497722	0.0573878	0.0653988	0.0154481	-0.0906787	0.0386241	0.474746
8015526	2648	GCN5L2	GCN5 general control of amino-acid synthesis 5-like 2 (yeast)	0.40214	-0.0519426	0.0483976	0.0593207	0.028455	0.0944214	0.0386282	0.474746
8179773	259197	NCR3	natural cytotoxicity triggering receptor 3	0.402139	-0.0461931	0.0764934	0.0624905	0.0206409	-0.146986	0.0386289	0.474746
8065517	26152	ZNF337	zinc finger protein 337	0.402138	-0.054212	0.040694	0.0738055	0.0071186	-0.164559	0.0386296	0.474746
8150099	619373	MBOAT4	membrane bound O-acyltransferase domain containing 4	0.402106	-0.0435611	0.0946892	0.0629457	0.0197207	-0.172846	0.0386559	0.474746
7934997	5507	PPP1R3C	protein phosphatase 1, regulatory (inhibitor) subunit 3C	0.402023	-0.0458487	0.0786835	0.0557312	0.0409566	0.0624692	0.0387234	0.474746
8110914				0.401995	-0.0350533	0.185103	0.0661223	0.0144022	0.10788	0.0387468	0.474746
8087224	788	SLC25A20	solute carrier family 25 (carnitine/acylcarnitine translocase), member 20	0.401895	-0.0498262	0.0571906	0.0739957	0.00701559	0.0710745	0.0388289	0.474746
7996908	6645	SNTB2	syntrophin, beta 2 (dystrophin-associated protein A1, 59kDa, basic component 2)	0.401828	-0.0471103	0.0710961	0.0620545	0.0216012	0.069923	0.0388838	0.474746
8002706	388289	C16orf47	chromosome 16 open reading frame 47	0.401814	-0.0450495	0.0840002	0.0696938	0.0102633	-0.209602	0.0388953	0.474746
8124955	259197	NCR3	natural cytotoxicity triggering receptor 3	0.401779	-0.0457652	0.0792758	0.0622929	0.0210933	-0.147706	0.0389243	0.474746
8001477	267	AMFR	autocrine motility factor receptor	0.401753	-0.0474194	0.069363	0.0655997	0.0151761	0.134391	0.0389454	0.474746
8173583	63947 | 203429 | 653687 | 728656 | 100132401	DMRTC1|CXorf50|hCG_1731871|LOC728656|LOC100132401	DMRT-like family C1 | chromosome X open reading frame 50 | hCG1731871 | similar to doublesex and mab-3 related transcription factor 8.1 isoform a | hypothetical protein LOC100132401	0.401733	-0.0501428	0.055805	0.0658422	0.0148213	-0.123136	0.0389622	0.474746
7926934				0.401717	-0.0480749	0.0658088	0.0626663	0.0203213	-0.0853705	0.0389756	0.474746
8125748	11313 | 653639	LYPLA2|LYPLA2P1	lysophospholipase II | lysophospholipase II pseudogene 1	0.401715	-0.0576215	0.0318027	0.0746302	0.00666203	0.133411	0.038977	0.474746
7951235	64066	MMP27	matrix metallopeptidase 27	0.401659	-0.0543198	0.0404422	0.0698376	0.0101365	-0.100049	0.0390237	0.474746
8151066	55156	ARMC1	armadillo repeat containing 1	0.401647	-0.0502883	0.0551836	0.0553258	0.0427382	0.103333	0.039033	0.474746
8161242	51010 | 6461	EXOSC3|SHB	exosome component 3 | Src homology 2 domain containing adaptor protein B	0.4016	-0.0399838	0.126422	0.0556202	0.0415017	0.0891043	0.0390723	0.474746
8168375	63947 | 203429 | 728656	DMRTC1|CXorf50|LOC728656	DMRT-like family C1 | chromosome X open reading frame 50 | similar to doublesex and mab-3 related transcription factor 8.1 isoform a	0.40159	-0.0516076	0.0497716	0.0619573	0.0218399	-0.110657	0.0390804	0.474746
8114080	2661	GDF9	growth differentiation factor 9	0.401522	-0.0664057	0.0183432	0.0901555	0.00252958	-0.178933	0.0391365	0.474746
7920114	117145	THEM4	thioesterase superfamily member 4	0.401511	-0.0675869	0.0172226	0.07439	0.00680397	0.151337	0.0391461	0.474746
8152617	3037	HAS2	hyaluronan synthase 2	0.401495	-0.0656305	0.0191505	0.0741789	0.00692518	-0.0321986	0.0391594	0.474746
8006602	6351 | 388372 | 728835 | 9560	CCL4|CCL4L2|LOC728835|CCL4L1	chemokine (C-C motif) ligand 4 | chemokine (C-C motif) ligand 4-like 2 | similar to cytokine | chemokine (C-C motif) ligand 4-like 1	0.401493	-0.04918	0.0602849	0.0767392	0.005636	-0.0625737	0.0391606	0.474746
8157691	729012	LOC729012	similar to Spindle and kinetochore-associated protein 2 (Protein FAM33A)	0.40146	-0.0539639	0.04157	0.0749808	0.00648311	0.0787416	0.0391882	0.474746
7951271	4312	MMP1	matrix metallopeptidase 1 (interstitial collagenase)	0.401426	-0.0370735	0.158924	0.0522125	0.0582709	-0.385905	0.0392164	0.474746
8003850	124936	CYB5D2	cytochrome b5 domain containing 2	0.4014	-0.0551645	0.0380191	0.0734762	0.00735138	0.11665	0.0392378	0.474746
8120876				0.401382	-0.0559347	0.0359353	0.0599407	0.0268173	-0.141031	0.0392526	0.474746
7935679	1369	CPN1	carboxypeptidase N, polypeptide 1	0.401372	-0.0415172	0.1119	0.0610063	0.0240706	-0.188153	0.0392611	0.474746
8106776	1350	COX7C	cytochrome c oxidase subunit VIIc	0.401358	-0.0393464	0.133064	0.0660931	0.01449	0.067026	0.0392729	0.474746
7940491				0.40135	-0.0407129	0.11936	0.0651781	0.0158506	-0.15878	0.0392794	0.474746
8168412	554203	LOC554203		0.401349	-0.0748571	0.0124154	0.0594235	0.0282683	0.115299	0.0392806	0.474746
7994252	343	AQP8	aquaporin 8	0.401339	-0.0529645	0.0448659	0.07538	0.00628113	-0.134908	0.0392888	0.474746
7905510	199834	LCE4A	late cornified envelope 4A	0.401312	-0.0505041	0.054315	0.0521918	0.0584204	-0.12983	0.0393112	0.474746
7918064	1301	COL11A1	collagen, type XI, alpha 1	0.40131	-0.041758	0.109774	0.0604378	0.0255066	-0.156069	0.0393123	0.474746
8164177	79109	MAPKAP1	mitogen-activated protein kinase associated protein 1	0.401284	-0.0537956	0.0421293	0.0820473	0.00388133	0.116643	0.0393342	0.474746
8014035				0.401262	-0.0547107	0.0393409	0.060011	0.0266422	-0.0650272	0.0393528	0.474746
7986744	283685	FLJ36144		0.401259	-0.0559328	0.0359586	0.0644251	0.017084	-0.11308	0.0393549	0.474746
7988346				0.401257	-0.0568054	0.0337659	0.0720924	0.00829214	-0.112628	0.0393571	0.474746
8094874	402175	LOC402175	hypothetical gene supported by AF044957; NM_004547	0.401243	-0.0439109	0.0922718	0.0775766	0.00529564	0.112134	0.0393689	0.474746
8026548	8907	AP1M1	adaptor-related protein complex 1, mu 1 subunit	0.401227	-0.051631	0.0497452	0.0697724	0.0102212	0.0740847	0.0393822	0.474746
8115623	23120	ATP10B	ATPase, class V, type 10B	0.401178	-0.0362115	0.169903	0.0402178	0.169834	-0.209555	0.0394227	0.474927
8046542	3235	HOXD9	homeobox D9	0.401025	-0.0426387	0.102334	0.0696622	0.0103367	-0.170587	0.0395508	0.475329
8009602	124602 | 350383	KIF19|GPR142	kinesin family member 19 | G protein-coupled receptor 142	0.400985	-0.048635	0.0630687	0.0617343	0.0224037	-0.130402	0.0395839	0.475329
7925048	54583	EGLN1	egl nine homolog 1 (C. elegans)	0.400985	-0.0522567	0.0474334	0.0783258	0.0050176	0.158469	0.0395843	0.475329
7937287	5719	PSMD13	proteasome (prosome, macropain) 26S subunit, non-ATPase, 13	0.400973	-0.046821	0.0729679	0.0810439	0.0041518	0.122149	0.0395943	0.475329
7899627	64129	TINAGL1	tubulointerstitial nephritis antigen-like 1	0.400935	-0.045972	0.078158	0.0508442	0.0667032	0.0742775	0.0396261	0.475329
8153322	23237	ARC	activity-regulated cytoskeleton-associated protein	0.40093	-0.0549934	0.038576	0.046583	0.0992907	-0.126518	0.0396304	0.475329
7962588				0.400923	-0.053809	0.0421453	0.0625679	0.0206041	-0.242296	0.0396357	0.475329
8140461	222234	MGC35361		0.400863	-0.0563442	0.0349614	0.0650699	0.0160598	0.11298	0.0396861	0.475329
8170235				0.400863	-0.043194	0.0978889	0.0606152	0.0251067	-0.0822213	0.0396867	0.475329
7935002	6726 | 653226	SRP9|hCG_1781062	signal recognition particle 9kDa | hCG1781062	0.400833	-0.043206	0.0978023	0.065006	0.0161639	0.0964448	0.0397119	0.475329
8159981	6013	RLN1	relaxin 1	0.400781	-0.0454912	0.0812959	0.0834652	0.00357149	-0.183485	0.039755	0.475329
8040292	9687	GREB1		0.40077	-0.050514	0.0543729	0.0578551	0.0332434	-0.134025	0.0397644	0.475329
8106573	7060	THBS4	thrombospondin 4	0.400739	-0.0524479	0.0467818	0.0763077	0.0058564	0.0375594	0.0397907	0.475329
8118863	23294	ANKS1A	ankyrin repeat and sterile alpha motif domain containing 1A	0.400665	-0.0611218	0.025248	0.0679366	0.0121749	0.105478	0.0398532	0.475329
8069146	386675	KRTAP10-7	keratin associated protein 10-7	0.400631	-0.0378489	0.149951	0.0537838	0.0501002	-0.0999926	0.0398815	0.475329
8075924	4242	MFNG		0.400626	-0.0449703	0.0848365	0.0653802	0.0155951	0.088542	0.0398861	0.475329
7907430	356	FASLG	Fas ligand (TNF superfamily, member 6)	0.400622	-0.0448158	0.0859061	0.0644568	0.0170846	-0.187189	0.0398897	0.475329
8145865	25960	GPR124	G protein-coupled receptor 124	0.400588	-0.0396105	0.130575	0.0553292	0.0429438	0.0823429	0.039918	0.475363
8174283	158983	H2BFWT	H2B histone family, member W, testis-specific	0.40054	-0.0436945	0.0940921	0.0659092	0.0148136	-0.171318	0.0399585	0.475542
8035187	9441	MED26	mediator complex subunit 26	0.400424	-0.0256216	0.354171	0.0495869	0.0753923	-0.205547	0.0400566	0.476404
8154523	10670	RRAGA	Ras-related GTP binding A	0.400319	-0.0588629	0.0293718	0.0580913	0.0325275	0.149105	0.0401456	0.476772
8028872	8425	LTBP4	latent transforming growth factor beta binding protein 4	0.400232	-0.0191504	0.506917	0.0609656	0.0243057	0.0699156	0.0402198	0.476772
7930139	81603	TRIM8	tripartite motif-containing 8	0.400205	-0.0518418	0.0491162	0.0661972	0.0144277	0.0524816	0.040243	0.476772
8166805	10159	ATP6AP2	ATPase, H+ transporting, lysosomal accessory protein 2	0.400202	-0.0223154	0.429331	0.0753631	0.00633348	0.0778364	0.0402456	0.476772
8168391	203429 | 653687 | 100132401	CXorf50|hCG_1731871|LOC100132401	chromosome X open reading frame 50 | hCG1731871 | hypothetical protein LOC100132401	0.400177	-0.041967	0.108281	0.0732384	0.00755479	-0.089814	0.0402668	0.476772
8138108	11014 | 221955	KDELR2|DAGLB	KDEL (Lys-Asp-Glu-Leu) endoplasmic reticulum protein retention receptor 2 | diacylglycerol lipase, beta	0.400105	-0.0352824	0.182786	0.070809	0.00935516	0.0798205	0.040328	0.476772
8124942	534 | 7919	ATP6V1G2|BAT1	ATPase, H+ transporting, lysosomal 13kDa, V1 subunit G2 | HLA-B associated transcript 1	0.400047	-0.0542065	0.0410441	0.0846696	0.00335218	-0.193241	0.040378	0.476772
8178653	80736	SLC44A4	solute carrier family 44, member 4	0.4	-0.0377725	0.15109	0.0425825	0.141012	-0.155755	0.0404179	0.476772
8138948				0.39998	-0.0547413	0.0394522	0.0587314	0.0305309	-0.163686	0.0404351	0.476772
8116696	404220	C6orf201	chromosome 6 open reading frame 201	0.399975	-0.0575059	0.0323127	0.0654951	0.0154706	-0.196333	0.0404392	0.476772
7949503	30008	EFEMP2	EGF-containing fibulin-like extracellular matrix protein 2	0.39987	-0.0377676	0.151198	0.0548223	0.0453398	0.0935391	0.0405288	0.476772
8170834	8277	TKTL1	transketolase-like 1	0.399837	-0.0513111	0.0512491	0.0614763	0.0231259	-0.165533	0.040557	0.476772
7968872	29103	DNAJC15	DnaJ (Hsp40) homolog, subfamily C, member 15	0.39982	-0.0563983	0.0349806	0.0582503	0.0320847	0.08728	0.040572	0.476772
8143575	2041	EPHA1	EPH receptor A1	0.399801	-0.0450036	0.084813	0.0690787	0.0109828	-0.117978	0.0405881	0.476772
8001464	221223	CES7	carboxylesterase 7	0.399754	-0.0501819	0.0560063	0.0644014	0.0172532	-0.146357	0.0406288	0.476772
8061404				0.399737	-0.0514282	0.0508022	0.0724514	0.00810479	-0.11966	0.0406432	0.476772
7955533	283401 | 100127971	FLJ33996|LOC100127971	hypothetical protein FLJ33996 | hypothetical protein LOC100127971	0.399726	-0.0525824	0.0464729	0.0855463	0.00320421	-0.163863	0.0406531	0.476772
8026298				0.399679	-0.0548912	0.0390637	0.0603274	0.0260008	-0.0643241	0.0406928	0.476772
7919055	3158	HMGCS2	3-hydroxy-3-methylglutaryl-Coenzyme A synthase 2 (mitochondrial)	0.399653	-0.0487143	0.0629403	0.0664847	0.0140695	-0.123276	0.0407157	0.476772
8151423	56704	JPH1	junctophilin 1	0.399583	-0.0443224	0.0896766	0.0607051	0.0250354	-0.155335	0.0407757	0.476772
8150818	6917	TCEA1	transcription elongation factor A (SII), 1	0.39955	-0.0505384	0.054495	0.066145	0.0145493	0.126775	0.0408039	0.476772
8131427	79034	C7orf26	chromosome 7 open reading frame 26	0.399535	-0.0567825	0.034074	0.0527357	0.0558624	0.139501	0.0408173	0.476772
7948997	25923	ATL3	atlastin 3	0.399482	-0.0475548	0.0690995	0.0890006	0.00271449	0.0992778	0.0408628	0.476772
8134745	10734	STAG3	stromal antigen 3	0.399423	-0.0392687	0.134567	0.0596578	0.0278645	-0.189408	0.0409143	0.476772
8144121	5799	PTPRN2	protein tyrosine phosphatase, receptor type, N polypeptide 2	0.399374	-0.0466577	0.0742971	0.072913	0.00780392	-0.167623	0.0409565	0.476772
8155110	9827	RGP1		0.399372	-0.05	0.056888	0.0529976	0.0544835	0.143439	0.0409585	0.476772
8111812				0.399314	-0.0641554	0.0211213	0.076564	0.00579249	-0.151026	0.0410087	0.476772
8053763	64969	MRPS5	mitochondrial ribosomal protein S5	0.399306	-0.0465309	0.0750762	0.0579769	0.0330701	0.19479	0.0410149	0.476772
8154620				0.399277	-0.0652661	0.0198251	0.0628572	0.0201768	-0.262068	0.0410406	0.476772
8038407	6237	RRAS	related RAS viral (r-ras) oncogene homolog	0.399255	-0.042005	0.108226	0.0651715	0.0160284	0.0768658	0.0410595	0.476772
8170479	203547	LOC203547		0.399199	-0.0526432	0.0463462	0.0692962	0.0107968	0.187103	0.0411084	0.476772
7946334	338322	NLRP10	NLR family, pyrin domain containing 10	0.399187	-0.0527611	0.0459324	0.0767652	0.00570789	-0.172554	0.0411185	0.476772
7920594	90780	PYGO2	pygopus homolog 2 (Drosophila)	0.399182	-0.0522098	0.0479158	0.0656563	0.0152888	0.0901232	0.0411228	0.476772
8082046	846	CASR	calcium-sensing receptor (hypocalciuric hypercalcemia 1, severe neonatal hyperparathyroidism)	0.39916	-0.0432884	0.0976141	0.0418603	0.15019	-0.231521	0.0411417	0.476772
8090817	80111	C3orf36	chromosome 3 open reading frame 36	0.399111	-0.0571965	0.0331504	0.063481	0.0189701	-0.166892	0.0411852	0.476772
8087337	3913	LAMB2	laminin, beta 2 (laminin S)	0.399022	-0.0362244	0.170652	0.0667919	0.0137012	0.0727184	0.0412625	0.476772
8037283	5672	PSG4	pregnancy specific beta-1-glycoprotein 4	0.398969	-0.0527757	0.0459182	0.0499269	0.0735065	-0.115837	0.0413082	0.476772
8056285	64135	IFIH1	interferon induced with helicase C domain 1	0.398943	-0.0559625	0.0362299	0.097007	0.0020839	-0.0894184	0.0413314	0.476772
8036304	57677	ZFP14	zinc finger protein 14 homolog (mouse)	0.398838	-0.0568139	0.0341006	0.0588762	0.0302533	0.113127	0.0414229	0.476772
8055406	3938	LCT	lactase	0.398833	-0.0460113	0.0784025	0.0563121	0.0392308	-0.146065	0.0414272	0.476772
7955797	269	AMHR2	anti-Mullerian hormone receptor, type II	0.398827	-0.0438688	0.0932299	0.0604471	0.0257943	-0.1273	0.0414328	0.476772
7987310	57369 | 81025	GJD2|GJA9	gap junction protein, delta 2, 36kDa | gap junction protein, alpha 9, 59kDa	0.398804	-0.0478512	0.0676189	0.0520314	0.0600635	-0.118788	0.0414529	0.476772
7904244	126868	C1orf161	chromosome 1 open reading frame 161	0.398801	-0.0388738	0.139047	0.0736798	0.00733546	-0.133974	0.0414557	0.476772
7991451				0.398793	-0.0499567	0.0571935	0.0526379	0.0566042	-0.104025	0.0414627	0.476772
7897509	64802	NMNAT1	nicotinamide nucleotide adenylyltransferase 1	0.39878	-0.0516139	0.0502441	0.0663098	0.0143738	0.15305	0.0414744	0.476772
7942771	646029	FLJ38894	hypothetical protein LOC646029	0.398738	-0.0501455	0.056359	0.0579692	0.0331877	-0.149977	0.0415106	0.476772
7955963	118430	MUCL1	mucin-like 1	0.398723	-0.0421407	0.107208	0.0604146	0.0258926	-0.166976	0.0415238	0.476772
7971345	79024	MGC5590		0.39868	-0.0444864	0.0887263	0.0624229	0.0211392	-0.146867	0.041562	0.476772
8162214	645961	LOC645961	similar to chromosome 9 open reading frame 36	0.398591	-0.0531662	0.0446364	0.0632679	0.0194284	-0.109396	0.0416401	0.476772
8049088	64708	COPS7B	COP9 constitutive photomorphogenic homolog subunit 7B (Arabidopsis)	0.398546	-0.054709	0.039772	0.0573092	0.0355179	0.123611	0.0416793	0.476772
8034370	147837	ZNF563	zinc finger protein 563	0.398507	-0.0558878	0.0364923	0.06104	0.024328	0.172492	0.0417137	0.476772
7906642	126823	KLHDC9	kelch domain containing 9	0.398486	-0.0436736	0.0948041	0.0619778	0.02213	-0.179286	0.0417326	0.476772
8035193	79086	C19orf42	chromosome 19 open reading frame 42	0.398465	-0.0478587	0.0676503	0.0667352	0.0138154	0.127199	0.0417513	0.476772
7942889	84233	TMEM126A	transmembrane protein 126A	0.398434	-0.0509051	0.0531554	0.0678174	0.012456	0.059493	0.0417783	0.476772
8078305	116135	LRRC3B	leucine rich repeat containing 3B	0.398425	-0.0463664	0.0762818	0.0676415	0.012667	-0.141558	0.0417866	0.476772
8063893	11047	ADRM1	adhesion regulating molecule 1	0.398406	-0.0544292	0.0406277	0.0876597	0.00291636	0.0990445	0.0418027	0.476772
7986629	8755	ADAM6	ADAM metallopeptidase domain 6	0.398371	-0.0475567	0.0693281	0.0647399	0.0167995	-0.190449	0.0418339	0.476772
8137517	3361	HTR5A	5-hydroxytryptamine (serotonin) receptor 5A	0.398365	-0.0536925	0.0429339	0.0546898	0.0462817	-0.174858	0.0418394	0.476772
7969569	26050	SLITRK5	SLIT and NTRK-like family, member 5	0.398351	-0.0583205	0.0307629	0.0633913	0.0192128	-0.137679	0.0418516	0.476772
7924203	643330	LOC643330	similar to mCG1049023	0.398342	-0.0419298	0.109156	0.0652657	0.0159532	-0.158473	0.0418598	0.476772
8130474	84947	SERAC1	serine active site containing 1	0.398316	-0.0446256	0.0878254	0.0967827	0.00211303	0.175384	0.0418828	0.476772
8176018	1527	TEX28	testis expressed 28	0.398282	-0.045127	0.0843455	0.0623635	0.0213076	-0.181913	0.0419128	0.476772
8094872				0.39828	-0.0575674	0.0324182	0.0677982	0.0124887	-0.115506	0.0419149	0.476772
7920297	57402	S100A14	S100 calcium binding protein A14	0.398255	-0.059256	0.0288858	0.0580349	0.033045	-0.15824	0.0419371	0.476772
8077299	27255	CNTN6	contactin 6	0.398246	-0.0341196	0.200236	0.0597295	0.027822	-0.178715	0.0419448	0.476772
8167210	389852 | 729201	SPACA5|SPACA5B	sperm acrosome associated 5 | sperm acrosome associated 5B	0.39823	-0.0473404	0.0705735	0.0678332	0.0124504	-0.109408	0.041959	0.476772
8153037				0.398176	-0.0491511	0.0610812	0.0678478	0.0124366	-0.114224	0.042007	0.476772
8124716	10107	TRIM10	tripartite motif-containing 10	0.398172	-0.0519582	0.0490305	0.0713632	0.00899621	-0.15249	0.0420107	0.476772
8113403	54826	GIN1	gypsy retrotransposon integrase 1	0.398118	-0.0582943	0.0308513	0.0698224	0.0103437	0.127179	0.0420579	0.476772
8119782	10864	SLC22A7	solute carrier family 22 (organic anion transporter), member 7	0.398107	-0.0466847	0.0744219	0.0726743	0.00802314	-0.140157	0.0420683	0.476772
8117561				0.398089	-0.0457492	0.0802569	0.0553995	0.0431626	-0.104368	0.0420843	0.476772
8115368	56923	NMUR2	neuromedin U receptor 2	0.398064	-0.0390412	0.137492	0.0544061	0.0476813	-0.172241	0.0421058	0.476772
8167656	9500	MAGED1	melanoma antigen family D, 1	0.398048	-0.0695355	0.016032	0.0666302	0.0139858	0.0902341	0.0421208	0.476772
8139758	51142	CHCHD2	coiled-coil-helix-coiled-coil-helix domain containing 2	0.39804	-0.046491	0.0756075	0.0672134	0.0132223	0.0734466	0.0421277	0.476772
8073032	56993	TOMM22	translocase of outer mitochondrial membrane 22 homolog (yeast)	0.397994	-0.0416289	0.111932	0.0702823	0.00992442	0.115108	0.0421684	0.476772
7964466	10540	DCTN2	dynactin 2 (p50)	0.397994	-0.0492144	0.0608117	0.0714079	0.00896925	0.101385	0.0421689	0.476772
7937944	119772	OR52M1	olfactory receptor, family 52, subfamily M, member 1	0.397984	-0.0514552	0.0510078	0.0617289	0.0227487	-0.128192	0.0421773	0.476772
8049990	285016	FAM150B	family with sequence similarity 150, member B	0.397959	-0.0506861	0.0541604	0.0639915	0.0181312	-0.156794	0.0421994	0.476772
8131143	3955	LFNG		0.397957	-0.0443713	0.0897421	0.0554377	0.0430249	0.0646168	0.0422017	0.476772
7909271	11009	IL24	interleukin 24	0.397956	-0.0556668	0.0371658	0.0502935	0.0713286	-0.152349	0.0422025	0.476772
8155121	4882	NPR2	natriuretic peptide receptor B/guanylate cyclase B (atrionatriuretic peptide receptor B)	0.397951	-0.0526745	0.046447	0.0351997	0.248545	0.130417	0.0422072	0.476772
8107823	171019	ADAMTS19	ADAM metallopeptidase with thrombospondin type 1 motif, 19	0.397943	-0.0345902	0.193517	0.0616267	0.0229894	-0.2667	0.0422136	0.476772
8084634	51726	DNAJB11	DnaJ (Hsp40) homolog, subfamily B, member 11	0.397916	-0.0443776	0.0897076	0.0616115	0.0230279	0.139864	0.042238	0.476772
7898916	57822	GRHL3	grainyhead-like 3 (Drosophila)	0.397859	-0.0560855	0.0360729	0.0676313	0.012716	-0.188961	0.0422886	0.476772
8075049	255349	bA9F11.1	hypothetical LOC255349	0.397818	-0.0496055	0.0589914	0.0696758	0.0105007	-0.128122	0.0423254	0.476772
8120194	7021	TFAP2B	transcription factor AP-2 beta (activating enhancer binding protein 2 beta)	0.39778	-0.0468351	0.0736001	0.0546023	0.046821	-0.11492	0.04236	0.476772
8012207	254863 | 57048	C17orf61|PLSCR3	chromosome 17 open reading frame 61 | phospholipid scramblase 3	0.39771	-0.0517727	0.0498185	0.0771409	0.00559939	0.077069	0.0424226	0.476772
8151679	138009	WDR21C	WD repeat domain 21C	0.397673	-0.0480759	0.0666501	0.0587002	0.0309746	-0.185292	0.0424555	0.476772
8112772	8546	AP3B1	adaptor-related protein complex 3, beta 1 subunit	0.3976	-0.0659364	0.0193123	0.0666517	0.0139884	0.136341	0.0425214	0.476772
8091095				0.397582	-0.0423942	0.105376	0.0748617	0.00670047	0.117881	0.0425373	0.476772
8114002				0.397571	-0.0548038	0.0396474	0.058644	0.0311671	-0.143065	0.0425472	0.476772
7938082	1262	CNGA4	cyclic nucleotide gated channel alpha 4	0.397531	-0.0335402	0.209292	0.0549804	0.045138	-0.183456	0.0425835	0.476772
8165064	10422	UBAC1	UBA domain containing 1	0.39749	-0.0485169	0.0643826	0.0742907	0.00702493	0.139285	0.0426204	0.476772
7925749	127068 | 343173	OR2T34	olfactory receptor, family 2, subfamily T, member 34 | olfactory receptor, family 2, subfamily T, member 3	0.397482	-0.0475146	0.0697551	0.0531609	0.0541058	-0.116291	0.0426274	0.476772
8025868	126075	LOC126075		0.397437	-0.0391089	0.136986	0.0587172	0.0309568	-0.20821	0.0426681	0.476772
8092514	64110	MAGEF1	melanoma antigen family F, 1	0.397428	-0.0410209	0.117697	0.0645602	0.0171811	0.148317	0.042676	0.476772
8149705				0.397422	-0.0634948	0.0222044	0.0652662	0.0160257	-0.10974	0.0426813	0.476772
8074730	400892 | 613 | 728468	FLJ42953|BCR|LOC728468	breakpoint cluster region pseudogene | hypothetical LOC728468	0.397409	-0.0475306	0.0696812	0.0714185	0.00898953	0.140839	0.0426933	0.476772
7905563	4014	LOR	loricrin	0.397321	-0.0609183	0.0260298	0.0680752	0.0122248	-0.172408	0.0427727	0.476772
7918517	79084	WDR77	WD repeat domain 77	0.397296	-0.0495972	0.0591313	0.0651441	0.0162296	0.127213	0.042795	0.476772
7946011	81282	OR51G2	olfactory receptor, family 51, subfamily G, member 2	0.397257	-0.0555106	0.0376973	0.0680421	0.0122672	-0.0976251	0.0428298	0.476772
8030299	147872	FLJ32658		0.397221	-0.0620035	0.0243267	0.0666807	0.0139759	-0.096506	0.0428626	0.476772
8081631	344805	TMPRSS7	transmembrane protease, serine 7	0.397181	-0.0493549	0.0602976	0.0602244	0.0265968	-0.133252	0.0428993	0.476772
8007441	6155	RPL27	ribosomal protein L27	0.397126	-0.0429179	0.101152	0.0547677	0.0462001	0.0958474	0.0429489	0.476772
8111203	285696	FLJ34047		0.397117	-0.0644213	0.021079	0.0701294	0.0101107	-0.141675	0.0429569	0.476772
8173430	29934	SNX12	sorting nexin 12	0.397116	-0.0364394	0.168676	0.0611047	0.0243339	0.160023	0.0429576	0.476772
8009585	64446	DNAI2	dynein, axonemal, intermediate chain 2	0.397029	-0.0580057	0.0316262	0.0761486	0.00606859	-0.189661	0.0430365	0.476772
8024537	79816	TLE6	transducin-like enhancer of split 6 (E(sp1) homolog, Drosophila)	0.397015	-0.0492061	0.0610451	0.0671411	0.0133838	-0.175422	0.0430495	0.476772
7928369	9632	SEC24C	SEC24 related gene family, member C (S. cerevisiae)	0.397013	-0.0465874	0.075256	0.0442907	0.123698	0.139847	0.043051	0.476772
7907680	9917	FAM20B	family with sequence similarity 20, member B	0.397013	-0.0471502	0.0719281	0.0704014	0.00986919	0.111631	0.0430514	0.476772
7896865	254173	TTLL10	tubulin tyrosine ligase-like family, member 10	0.396996	-0.0518276	0.049733	0.0605784	0.0256818	-0.138955	0.0430665	0.476772
8125360	5089	PBX2	pre-B-cell leukemia homeobox 2	0.396993	-0.0608622	0.0261676	0.0398277	0.178153	0.124196	0.0430693	0.476772
7985636	9154	SLC28A1	solute carrier family 28 (sodium-coupled nucleoside transporter), member 1	0.396965	-0.0506473	0.0545093	0.0602377	0.0265888	-0.218375	0.0430952	0.476772
8103460				0.396964	-0.058631	0.0303133	0.0664579	0.014299	-0.170728	0.0430964	0.476772
8176284				0.396931	-0.0499342	0.0576506	0.0709257	0.00941775	-0.158198	0.0431256	0.476772
8139085	442668	LOC442668		0.396929	-0.0514118	0.0513683	0.0494419	0.0777142	-0.152114	0.0431282	0.476772
8162039	84267	C9orf64	chromosome 9 open reading frame 64	0.396903	-0.0388982	0.13947	0.0743216	0.00703116	0.11162	0.0431511	0.476772
7990652				0.396856	-0.060193	0.0273403	0.0560654	0.0406083	-0.0760222	0.043194	0.476772
8040018	51112	TTC15	tetratricopeptide repeat domain 15	0.396842	-0.0518812	0.0495552	0.0547773	0.0462193	0.110378	0.0432069	0.476772
7980425	145501	THSD3	thrombospondin, type I, domain containing 3	0.396837	-0.0591587	0.0292731	0.0671803	0.0133457	-0.117016	0.0432116	0.476772
8174755	158800	RHOXF1	Rhox homeobox family, member 1	0.396833	-0.0537875	0.042878	0.0724735	0.00822193	0.137695	0.0432157	0.476772
8171170				0.396823	-0.0420142	0.108872	0.0672189	0.0132973	-0.118297	0.0432244	0.476772
8008980	388407	C17orf82	chromosome 17 open reading frame 82	0.396812	-0.0559063	0.0367007	0.0549656	0.0453631	-0.128956	0.0432341	0.476772
8047854	151195	CCNYL1	cyclin Y-like 1	0.396715	-0.0441379	0.0917768	0.0737828	0.00736062	0.118608	0.043323	0.477181
8148220	654463	FER1L6	fer-1-like 6 (C. elegans)	0.396674	-0.0668369	0.0185217	0.0658543	0.0151854	-0.188954	0.0433603	0.477181
8055496	53353	LRP1B	low density lipoprotein-related protein 1B (deleted in tumors)	0.396641	-0.0680009	0.0174563	0.0874859	0.00299062	-0.0438282	0.0433911	0.477181
7939944	219437	OR5L1	olfactory receptor, family 5, subfamily L, member 1	0.396617	-0.0461868	0.077815	0.0688103	0.0114499	-0.153763	0.0434132	0.477181
7942875	338699	ANKRD42	ankyrin repeat domain 42	0.396613	-0.0520711	0.0488769	0.0684225	0.0118739	0.0548196	0.0434166	0.477181
8143937				0.396532	-0.0604576	0.0269198	0.0973505	0.00213618	-0.12538	0.043491	0.477181
8107554	340069	LOC340069		0.396433	-0.0653555	0.0200875	0.0599892	0.0273387	-0.210874	0.0435821	0.477181
8033349	497049	FLJ25758		0.396398	-0.0453719	0.0831517	0.0501609	0.0727777	-0.198484	0.0436135	0.477181
8059783	25791	NGEF	neuronal guanine nucleotide exchange factor	0.396326	-0.0446703	0.0880135	0.0627805	0.0206299	-0.174831	0.04368	0.477181
8028570	390928	FLJ16165	purple acid phosphatase long form	0.396251	-0.0513792	0.0516196	0.0702033	0.0100892	-0.156148	0.0437495	0.477181
8063869	400850	FLJ44790		0.396238	-0.0510587	0.0529207	0.0583298	0.0323875	-0.171718	0.0437612	0.477181
8146896				0.396185	-0.0408967	0.119269	0.0653407	0.0160072	-0.130628	0.0438103	0.477181
8016866				0.396161	-0.0618584	0.0246882	0.0573964	0.0356169	-0.216425	0.0438325	0.477181
8171786	257240	KLHL34	kelch-like 34 (Drosophila)	0.396141	-0.0516628	0.0505204	0.0532701	0.0538749	-0.118576	0.0438514	0.477181
8061539				0.396113	-0.0465532	0.0756684	0.038332	0.200274	-0.173288	0.0438774	0.477181
7988132	161497	STRC	stereocilin	0.396111	-0.0530034	0.0456073	0.0697494	0.0105241	-0.12086	0.0438791	0.477181
8070811	6612	SUMO3	SMT3 suppressor of mif two 3 homolog 3 (S. cerevisiae)	0.39611	-0.0394514	0.1338	0.0694124	0.0108557	0.0984471	0.0438803	0.477181
7989806	54878	DPP8	dipeptidyl-peptidase 8	0.396095	-0.053956	0.0424611	0.0767944	0.005808	0.122374	0.0438938	0.477181
8104119	56604	TUBB4Q	tubulin, beta polypeptide 4, member Q	0.396095	-0.0502384	0.0564466	0.0548905	0.0458657	-0.0981064	0.0438941	0.477181
7901192	8438	RAD54L	RAD54-like (S. cerevisiae)	0.39607	-0.0469198	0.0734813	0.0552656	0.0441789	-0.201433	0.0439167	0.477181
8176419	7258 | 64591 | 728137 | 728395 | 728412	TSPY1|TSPY2|LOC728137|LOC728395|LOC728412	testis specific protein, Y-linked 1 | testis specific protein, Y-linked 2 | similar to testis specific protein, Y-linked 1	0.39601	-0.081204	0.0107491	0.0684703	0.0118574	-0.197818	0.0439722	0.477181
7985259	54469	ZFAND6	zinc finger, AN1-type domain 6	0.396	-0.0633804	0.0225415	0.0794131	0.00480448	0.113761	0.0439816	0.477181
8064277	4661 | 55251	MYT1|PCMTD2	myelin transcription factor 1 | protein-L-isoaspartate (D-aspartate) O-methyltransferase domain containing 2	0.395992	-0.055612	0.0376151	0.0592335	0.0295827	-0.169381	0.0439889	0.477181
8032484	26517	TIMM13	translocase of inner mitochondrial membrane 13 homolog (yeast)	0.395989	-0.0449568	0.0860859	0.0780977	0.00527477	0.0982035	0.0439921	0.477181
8097521	60592	SCOC	short coiled-coil protein	0.395976	-0.0480816	0.0669756	0.0685037	0.0118223	0.0737519	0.0440037	0.477181
7977571	55644	OSGEP	O-sialoglycoprotein endopeptidase	0.395967	-0.0553836	0.0382464	0.0388621	0.192602	0.11458	0.0440125	0.477181
8157021	25934	NIPSNAP3A	nipsnap homolog 3A (C. elegans)	0.39596	-0.0408535	0.119754	0.0647958	0.0169082	0.0594082	0.0440189	0.477181
8066921	3745	KCNB1	potassium voltage-gated channel, Shab-related subfamily, member 1	0.39595	-0.0590518	0.0296082	0.0844699	0.00350989	0.0581388	0.0440282	0.477181
7941583	81876	RAB1B		0.395883	-0.0509841	0.0532932	0.0735477	0.00754299	0.0691067	0.0440909	0.477181
7957966	4604	MYBPC1	myosin binding protein C, slow type	0.395856	-0.0451056	0.085092	0.0537109	0.0516465	-0.192416	0.0441158	0.477181
8091255	344838	PAQR9	progestin and adipoQ receptor family member IX	0.395847	-0.0422734	0.106915	0.0560752	0.0407685	-0.144595	0.0441239	0.477181
8101718	84992	PIGY	phosphatidylinositol glycan anchor biosynthesis, class Y	0.395838	-0.0382127	0.147567	0.0626661	0.0209183	0.10395	0.0441323	0.477181
7992954				0.395827	-0.0502576	0.0564119	0.0628553	0.0205257	-0.180192	0.044143	0.477181
8031792	10520	ZNF211	zinc finger protein 211	0.395755	-0.0449924	0.0858975	0.0530297	0.0552716	0.153769	0.0442095	0.477181
7928770	92211	PCDH21	protocadherin 21	0.395741	-0.0624661	0.0238419	0.0643528	0.0176848	-0.147008	0.0442226	0.477181
7919582				0.395732	-0.0478097	0.0684973	0.058733	0.0311649	-0.134493	0.0442315	0.477181
7901858				0.39569	-0.0488253	0.0631851	0.0647347	0.0170333	-0.146681	0.044271	0.477181
8000963	112755	STX1B	syntaxin 1B	0.395659	-0.0522529	0.0483654	0.0609512	0.0248917	-0.115236	0.0442993	0.477181
8071084	27441	CECR4	cat eye syndrome chromosome region, candidate 4	0.395638	-0.0545388	0.0407379	0.0608402	0.0251759	-0.130452	0.0443189	0.477181
8152053	157567	ANKRD46	ankyrin repeat domain 46	0.39555	-0.0399586	0.128727	0.0628404	0.0205845	0.0884876	0.0444015	0.477181
8141768	10156 | 84820 | 401331	RASA4|POLR2J4|FLJ21767	RAS p21 protein activator 4 | polymerase (RNA) II (DNA directed) polypeptide J, 13.3kDa pseudogene | hypothetical protein FLJ21767	0.395527	-0.0505446	0.0552158	0.0458624	0.108576	0.0890591	0.0444228	0.477181
8041172	165186	LOC165186	similar to RIKEN cDNA 4632412N22 gene	0.395497	-0.0482983	0.0659277	0.062795	0.0206838	-0.12435	0.0444509	0.477181
8135323	60561	RINT1	RAD50 interactor 1	0.395486	-0.0434495	0.0973556	0.0567851	0.0380155	0.133666	0.0444616	0.477181
8159239	157927	C9orf62	chromosome 9 open reading frame 62	0.39548	-0.0539683	0.0425219	0.0524142	0.0587955	-0.130697	0.0444671	0.477181
7999916	124274	GPR139	G protein-coupled receptor 139	0.395419	-0.0476419	0.0694893	0.0584904	0.0319909	-0.107726	0.0445239	0.477181
8125149	80736	SLC44A4	solute carrier family 44, member 4	0.395372	-0.0374	0.157365	0.0415242	0.156895	-0.156734	0.0445686	0.477181
8106727	645079 | 92270	FLJ41309|LOC92270	hypothetical protein LOC645079 | hypothetical protein LOC92270	0.39532	-0.0411502	0.117152	0.0632166	0.0198454	-0.103608	0.0446177	0.477181
8149592	6570	SLC18A1	solute carrier family 18 (vesicular monoamine), member 1	0.395274	-0.0493289	0.0607971	0.0484932	0.0856048	-0.204472	0.044661	0.477181
7929831	55662	HIF1AN	hypoxia-inducible factor 1, alpha subunit inhibitor	0.395214	-0.0502838	0.0564117	0.0598631	0.0278561	0.115319	0.0447177	0.477181
7983173	23582	CCNDBP1	cyclin D-type binding-protein 1	0.395192	-0.0550152	0.0394085	0.0567641	0.0381509	0.0904621	0.0447384	0.477181
8110706				0.395154	-0.0549893	0.0394887	0.0618775	0.0227226	-0.0892498	0.0447735	0.477181
7910099	6726 | 653226	SRP9|hCG_1781062	signal recognition particle 9kDa | hCG1781062	0.395141	-0.040807	0.120463	0.0653539	0.0160696	0.10225	0.044786	0.477181
8015262	3884	KRT33B	keratin 33B	0.39514	-0.0365532	0.168047	0.0587309	0.0312617	-0.141118	0.0447876	0.477181
8178445	170680	PSORS1C2	psoriasis susceptibility 1 candidate 2	0.395139	-0.0584694	0.0309081	0.0644823	0.0175113	-0.141863	0.0447878	0.477181
7962930	23109	DDN	dendrin	0.395125	-0.0538431	0.0429781	0.0559925	0.0412545	-0.145453	0.0448018	0.477181
8129062	222537	HS3ST5	heparan sulfate (glucosamine) 3-O-sulfotransferase 5	0.39511	-0.0568133	0.0346548	0.0663028	0.0146512	-0.118281	0.0448158	0.477181
7978838	55172	C14orf104	chromosome 14 open reading frame 104	0.395093	-0.0511628	0.0527019	0.0720777	0.00859162	0.176226	0.0448312	0.477181
7914350				0.395068	-0.0476721	0.069397	0.0643464	0.0177549	-0.138577	0.0448554	0.477181
8175455				0.395062	-0.0531781	0.0451841	0.0592676	0.0296146	-0.0828326	0.0448605	0.477181
7919729	51107	APH1A	anterior pharynx defective 1 homolog A (C. elegans)	0.394948	-0.0318332	0.238014	0.0607786	0.0254188	0.0798263	0.0449692	0.477181
8024898	55527	FEM1A	fem-1 homolog a (C. elegans)	0.39491	-0.0374558	0.156874	0.0693377	0.0109994	0.128193	0.0450049	0.477181
8091764	3840	KPNA4	karyopherin alpha 4 (importin alpha 3)	0.394838	-0.0412912	0.115991	0.0783023	0.00523726	0.0857028	0.0450735	0.477181
7953200	894	CCND2	cyclin D2	0.394816	-0.0500807	0.057392	0.0683626	0.0120517	0.0528447	0.0450943	0.477181
8118209	55937	APOM	apolipoprotein M	0.394768	-0.0462161	0.0780605	0.0686061	0.0117825	-0.207777	0.0451398	0.477181
7939706	2147	F2	coagulation factor II (thrombin)	0.39476	-0.0572698	0.0336168	0.0592209	0.0297992	-0.152985	0.0451473	0.477181
8059578				0.394738	-0.053801	0.0431763	0.0814089	0.00424806	-0.0670112	0.0451689	0.477181
8114647	83884	SLC25A2	solute carrier family 25 (mitochondrial carrier; ornithine transporter) member 2	0.394678	-0.0402191	0.126387	0.0812296	0.00429865	-0.104819	0.0452257	0.477181
7960516				0.394655	-0.0682404	0.0175022	0.0924095	0.00250824	0.146721	0.0452477	0.477181
7999614	9284 | 440350 | 399491 | 339047	NPIP|LOC440350|LOC399491|LOC339047	nuclear pore complex interacting protein | similar to nuclear pore complex interacting protein | LOC399491 protein | hypothetical protein LOC339047	0.394642	-0.0491765	0.061659	0.0435451	0.13323	0.113351	0.0452605	0.477181
8011747	8402	SLC25A11	solute carrier family 25 (mitochondrial carrier; oxoglutarate carrier), member 11	0.39459	-0.0693067	0.0166419	0.0699032	0.0104602	0.0774743	0.0453094	0.477181
8082408	29927	SEC61A1	Sec61 alpha 1 subunit (S. cerevisiae)	0.394559	-0.0420948	0.108843	0.0679136	0.0125897	0.126093	0.0453396	0.477181
8014723	8396	PIP4K2B	phosphatidylinositol-5-phosphate 4-kinase, type II, beta	0.39455	-0.0466003	0.0757372	0.0535492	0.0528158	0.124103	0.0453479	0.477181
8067981				0.394511	-0.039972	0.128945	0.0662454	0.0147772	-0.171785	0.0453855	0.477181
8174469	23630	KCNE1L	KCNE1-like	0.394473	-0.041227	0.116702	0.0574997	0.0355375	-0.120144	0.0454216	0.477181
8076481	1727	CYB5R3	cytochrome b5 reductase 3	0.394392	-0.0493376	0.0609288	0.0770429	0.00576181	0.0789973	0.0454988	0.477181
8142774	55131	RBM28	RNA binding motif protein 28	0.394369	-0.0269333	0.33051	0.0728137	0.00809575	0.197944	0.0455217	0.477181
8098508	3622	ING2	inhibitor of growth family, member 2	0.394366	-0.0570989	0.0340779	0.0753336	0.00657672	0.146378	0.0455239	0.477181
8007651	80174	DBF4B	DBF4 homolog B (S. cerevisiae)	0.394286	-0.055068	0.0393987	0.0710605	0.00943823	-0.173729	0.0456006	0.477181
8169361				0.394274	-0.0696757	0.0164007	0.0669118	0.0138724	-0.165611	0.0456127	0.477181
8047763				0.39427	-0.0498257	0.0586564	0.071266	0.00926826	0.0485157	0.0456162	0.477181
7973108	643332	LOC643332	similar to Nonsecretory ribonuclease precursor (Ribonuclease US) (Eosinophil-derived neurotoxin) (RNase UpI-2) (Ribonuclease 2) (RNase 2)	0.394258	-0.0505986	0.0552188	0.0636489	0.0191057	-0.141063	0.0456279	0.477181
8031570	342931 | 649055	RFPL4A	ret finger protein-like 4A | similar to ret finger protein-like 1	0.394251	-0.0447602	0.0879018	0.0741558	0.00723894	-0.109188	0.0456345	0.477181
7902518	54810	GIPC2	GIPC PDZ domain containing family, member 2	0.39419	-0.0495594	0.0599126	0.059289	0.0296759	0.124082	0.045693	0.477181
8015337	3866	KRT15	keratin 15	0.394187	-0.0590315	0.0298979	0.0627908	0.0208256	-0.211625	0.045696	0.477181
7927383	118738	ZNF488	zinc finger protein 488	0.394176	-0.0508114	0.0543277	0.0689038	0.0114945	-0.165067	0.0457072	0.477181
8124689	54435	HCG4	HLA complex group 4	0.394127	-0.0474271	0.0709739	0.067969	0.0125514	-0.119631	0.0457537	0.477181
7997942	27132	CPNE7	copine VII	0.394084	-0.0389825	0.139571	0.0557981	0.0422843	-0.15202	0.0457956	0.477181
8170882	537	ATP6AP1	ATPase, H+ transporting, lysosomal accessory protein 1	0.394045	-0.0425455	0.105124	0.0741421	0.00725578	0.10831	0.0458335	0.477181
7913271	57576	KIF17	kinesin family member 17	0.394034	-0.037456	0.157221	0.0598134	0.0281586	-0.188886	0.0458435	0.477181
7922504	64326	RFWD2	ring finger and WD repeat domain 2	0.394033	-0.0431781	0.0999128	0.0600187	0.0275779	0.112937	0.0458451	0.477181
8049152	1144	CHRND	cholinergic receptor, nicotinic, delta	0.394021	-0.0439596	0.0938213	0.0595778	0.0288422	-0.165226	0.0458563	0.477181
7990528	10073	SNUPN	snurportin 1	0.393982	-0.0512237	0.0526546	0.0642292	0.0180587	0.117637	0.0458941	0.477181
7977016				0.393947	-0.0537766	0.0433842	0.0746309	0.00697576	-0.132656	0.045928	0.477181
8042917	1796	DOK1	docking protein 1, 62kDa (downstream of tyrosine kinase 1)	0.393918	-0.0625546	0.0239589	0.0805551	0.00451531	0.0880612	0.0459561	0.477181
7921516	89886	SLAMF9	SLAM family member 9	0.393908	-0.0362884	0.172005	0.0513948	0.0654285	-0.17951	0.0459663	0.477181
7925751	127069	OR2T10	olfactory receptor, family 2, subfamily T, member 10	0.393896	-0.0407586	0.121333	0.063667	0.0191052	-0.144113	0.045977	0.477181
8164060				0.393891	-0.0542217	0.0419851	0.0812204	0.00432649	0.0477003	0.0459822	0.477181
8173596	340529 | 645974	PABPC1L2A|PABPC1L2B	poly(A) binding protein, cytoplasmic 1-like 2A | poly(A) binding protein, cytoplasmic 1-like 2B	0.393889	-0.0533403	0.044831	0.051008	0.0679242	-0.122729	0.0459845	0.477181
8163960	138881	OR1L8	olfactory receptor, family 1, subfamily L, member 8	0.393883	-0.0348001	0.192411	0.0488059	0.0837037	-0.172898	0.0459901	0.477181
7978766	2287	FKBP3	FK506 binding protein 3, 25kDa	0.393883	-0.0533153	0.0449162	0.0528042	0.0570296	0.0777076	0.0459904	0.477181
8113094	134187	POU5F2	POU domain class 5, transcription factor 2	0.393841	-0.042473	0.105797	0.0623661	0.0217704	-0.147399	0.0460304	0.477181
7928671	80195	C10orf57	chromosome 10 open reading frame 57	0.393818	-0.0568918	0.0346566	0.0682166	0.0122808	0.0840137	0.0460533	0.477181
8100553	727997	LOC727997	ribosomal protein S12 pseudogene	0.393756	-0.0579409	0.0322418	0.062927	0.0205865	-0.123114	0.0461136	0.477181
8103494	4886	NPY1R	neuropeptide Y receptor Y1	0.39366	-0.0647362	0.0211555	0.0661132	0.0150316	0.0405277	0.0462063	0.477181
8158866	10585	POMT1	protein-O-mannosyltransferase 1	0.393655	-0.0521837	0.0489699	0.0663847	0.0146415	0.175946	0.0462121	0.477181
8028192				0.393587	-0.0536879	0.043731	0.0600825	0.0274594	-0.143893	0.0462779	0.477181
8003806	8385 | 8386 | 653166	OR1D4|OR1D5|LOC653166	olfactory receptor, family 1, subfamily D, member 4 | olfactory receptor, family 1, subfamily D, member 5 | olfactory receptor pseudogene	0.393555	-0.0453972	0.0836747	0.0700337	0.0103928	-0.10024	0.0463092	0.477181
8038861	946	SIGLEC6	sialic acid binding Ig-like lectin 6	0.393553	-0.0537475	0.0435429	0.0596672	0.0286466	-0.165293	0.046311	0.477181
8143939	401433	LOC401433	hypothetical gene supported by AK127717	0.393537	-0.0570654	0.0342808	0.0723508	0.00846289	-0.115626	0.0463263	0.477181
8172379	57232 | 7569	ZNF630|ZNF182	zinc finger protein 630 | zinc finger protein 182	0.393512	-0.0710761	0.0155103	0.0828331	0.00393116	0.0655527	0.0463515	0.477181
7944361				0.393512	-0.0579161	0.032332	0.0620664	0.0224735	-0.113723	0.0463515	0.477181
8107591	133923	ZNF474	zinc finger protein 474	0.393444	-0.0442639	0.0916993	0.0672536	0.0134814	-0.19744	0.0464172	0.477181
8126574	25844	YIPF3	Yip1 domain family, member 3	0.393433	-0.050134	0.0574148	0.0645083	0.0176137	0.0848522	0.0464283	0.477181
8058869	7145	TNS1	tensin 1	0.393408	-0.0486219	0.0646789	0.0691064	0.0113251	0.0550951	0.0464525	0.477181
8037947	284355	TPRX1	tetra-peptide repeat homeobox 1	0.393408	-0.0356789	0.18036	0.0620797	0.0224548	-0.114911	0.0464528	0.477181
8109177				0.393389	-0.0404857	0.124164	0.0719503	0.00876904	-0.116796	0.0464712	0.477181
8135542				0.39336	-0.0380876	0.149966	0.0739494	0.00740122	-0.0807926	0.0464999	0.477181
7916667				0.393339	-0.0629152	0.0235276	0.0714703	0.00914821	0.0645324	0.0465199	0.477181
7959100				0.393329	-0.0455317	0.0828278	0.0399914	0.178651	-0.173116	0.0465299	0.477181
8101675	9429	ABCG2	ATP-binding cassette, sub-family G (WHITE), member 2	0.393317	-0.043484	0.0976781	0.0676723	0.0129624	0.123716	0.0465422	0.477181
8060772	8760	CDS2	CDP-diacylglycerol synthase (phosphatidate cytidylyltransferase) 2	0.393308	-0.0567017	0.0351982	0.0557784	0.0425294	0.204835	0.0465512	0.477181
8102619	308	ANXA5	annexin A5	0.393295	-0.0511107	0.0532418	0.0762537	0.00616034	0.0869731	0.0465639	0.477181
8072302	8897	MTMR3	myotubularin related protein 3	0.393278	-0.0339726	0.204847	0.042251	0.149272	0.172885	0.04658	0.477181
8108435	7322	UBE2D2	ubiquitin-conjugating enzyme E2D 2 (UBC4/5 homolog, yeast)	0.393278	-0.0512927	0.0525016	0.0603476	0.026771	0.100886	0.04658	0.477181
7952321	390259	BSX	brain-specific homeobox	0.393251	-0.0424665	0.106024	0.0530246	0.0559786	-0.141247	0.0466071	0.477181
8090044	54437	SEMA5B	sema domain, seven thrombospondin repeats (type 1 and type 1-like), transmembrane domain (TM) and short cytoplasmic domain, (semaphorin) 5B	0.393203	-0.0538122	0.0433915	0.0687562	0.0117122	-0.154544	0.0466543	0.477181
8075906	6753	SSTR3	somatostatin receptor 3	0.393107	-0.062282	0.0244652	0.0651142	0.0166189	-0.14317	0.0467484	0.477181
7920409	10899	JTB	jumping translocation breakpoint	0.393073	-0.0487672	0.0640064	0.0641503	0.0182821	0.118306	0.0467817	0.477181
8169645	7319	UBE2A	ubiquitin-conjugating enzyme E2A (RAD6 homolog)	0.393011	-0.0495581	0.0601487	0.0706131	0.00989068	0.0808007	0.0468426	0.477181
7962349	283464	GLT8D3	glycosyltransferase 8 domain containing 3	0.392986	-0.049474	0.0605522	0.0652214	0.0164545	0.0888822	0.0468674	0.477181
7959597	10959	TMED2	transmembrane emp24 domain trafficking protein 2	0.392965	-0.0424018	0.10666	0.0736553	0.00760112	0.0847623	0.0468887	0.477181
8133504	2969	GTF2I	general transcription factor II, i	0.392956	-0.051356	0.052304	0.0705677	0.00993401	0.114092	0.0468973	0.477181
8007134	85280 | 83901 | 83899 | 81870 | 83900	KRTAP9-4|KRTAP9-8|KRTAP9-2|KRTAP9-9|KRTAP9-3	keratin associated protein 9-4 | keratin associated protein 9-8 | keratin associated protein 9-2 | keratin associated protein 9-9 | keratin associated protein 9-3	0.392955	-0.0556647	0.03794	0.0702616	0.0102121	-0.105904	0.046898	0.477181
8063697	51497	TH1L	TH1-like (Drosophila)	0.392914	-0.0520068	0.0497653	0.0519531	0.0622772	0.137414	0.0469387	0.477181
8112613				0.392907	-0.0492872	0.061465	0.0506138	0.0708823	-0.100912	0.046946	0.477181
8019762	5034	P4HB	procollagen-proline, 2-oxoglutarate 4-dioxygenase (proline 4-hydroxylase), beta polypeptide	0.392815	-0.0485803	0.0650138	0.0735218	0.00769278	0.0742857	0.0470373	0.477181
7941608				0.392806	-0.0567616	0.035126	0.0654358	0.0161266	-0.140357	0.0470462	0.477181
8161026	84904	C9orf100	chromosome 9 open reading frame 100	0.392794	-0.0448812	0.0874154	0.0539854	0.0510147	-0.209423	0.047058	0.477181
8087547	4486	MST1R	macrophage stimulating 1 receptor (c-met-related tyrosine kinase)	0.392775	-0.0454389	0.0835835	0.0520186	0.0619232	-0.153859	0.0470769	0.477181
7999634	9284 | 339047 | 100132540 | 100132620	NPIP|LOC339047|LOC100132540|LOC100132620	nuclear pore complex interacting protein | hypothetical protein LOC339047 | similar to LOC339047 protein	0.39272	-0.0513801	0.0522496	0.04241	0.147706	0.101692	0.0471311	0.477181
7971296	94240	EPSTI1	epithelial stromal interaction 1 (breast)	0.392719	-0.042256	0.107987	0.0942562	0.00242723	-0.0632148	0.0471317	0.477181
7954789	144245 | 84920	ALG10B	asparagine-linked glycosylation 10 homolog B (yeast, alpha-1,2-glucosyltransferase) | asparagine-linked glycosylation 10 homolog (yeast, alpha-1,2-glucosyltransferase)	0.392681	-0.0391703	0.138031	0.0534668	0.0537366	0.0924327	0.0471698	0.477181
7977103				0.392636	-0.0534721	0.0445984	0.0595163	0.0292194	-0.10614	0.0472143	0.477181
8139712	81552	ECOP	EGFR-coamplified and overexpressed protein	0.392633	-0.0530426	0.0460562	0.0717195	0.00898442	0.0918979	0.0472173	0.477181
7912928	6390	SDHB	succinate dehydrogenase complex, subunit B, iron sulfur (Ip)	0.392627	-0.0610089	0.026522	0.0777202	0.00554279	0.0610169	0.0472231	0.477181
8047086	4664	NAB1	NGFI-A binding protein 1 (EGR1 binding protein 1)	0.392609	-0.0482079	0.0670063	0.0687499	0.0117547	0.0983288	0.0472417	0.477181
7903827	85369	FAM40A	family with sequence similarity 40, member A	0.392588	-0.0577918	0.0327431	0.0531765	0.0553255	0.152958	0.0472621	0.477181
8154670	80173	IFT74	intraflagellar transport 74 homolog (Chlamydomonas)	0.392582	-0.0342954	0.200377	0.0639736	0.0186507	0.106209	0.0472681	0.477181
8176098	8266	UBL4A	ubiquitin-like 4A	0.39255	-0.0648285	0.0211948	0.0794302	0.00491533	0.123302	0.0473002	0.477181
8071658	28775	IGLV7-46	immunoglobulin lambda variable 7-46	0.392526	-0.0524679	0.0481163	0.0762723	0.00618084	-0.130925	0.047324	0.477181
7918902	965	CD58		0.392522	-0.0398809	0.130563	0.06211	0.0224831	0.0789383	0.0473284	0.477181
8132715	136288	C7orf57	chromosome 7 open reading frame 57	0.392515	-0.0449022	0.0873371	0.056677	0.038995	-0.195045	0.0473353	0.477181
7910001	8560	DEGS1	degenerative spermatocyte homolog 1, lipid desaturase (Drosophila)	0.392504	-0.0628486	0.0237333	0.0841306	0.00368177	0.0788802	0.0473457	0.477181
8143564	9715	FAM131B	family with sequence similarity 131, member B	0.392495	-0.048501	0.0654893	0.0554075	0.044321	-0.147546	0.047355	0.477181
8129082	1300	COL10A1	collagen, type X, alpha 1(Schmid metaphyseal chondrodysplasia)	0.392485	-0.0569832	0.0346349	0.064955	0.0169328	-0.176643	0.0473645	0.477181
8024204	6794	STK11	serine/threonine kinase 11	0.392485	-0.0492159	0.0618945	0.0724521	0.00843822	0.104826	0.0473653	0.477181
8142979				0.392473	-0.0611302	0.0263432	0.0825578	0.00402868	-0.0942565	0.0473771	0.477181
8113250	51752	ERAP1	endoplasmic reticulum aminopeptidase 1	0.392469	-0.0587067	0.0308	0.0708004	0.00975408	0.075158	0.0473805	0.477181
8121569	285759	FLJ34503		0.392369	-0.0466741	0.0757839	0.0762269	0.00620847	-0.123028	0.0474807	0.477181
8173176	139629	RP11-167P23.2	XAGE-4 protein	0.392351	-0.0394028	0.135645	0.030371	0.343475	-0.100821	0.0474993	0.477181
7973748	387978	C14orf23	chromosome 14 open reading frame 23	0.392319	-0.0395189	0.134421	0.0620845	0.0225633	-0.150226	0.0475307	0.477181
8018343	57409	MIF4GD	MIF4G domain containing	0.392302	-0.0585208	0.0312093	0.069751	0.0107342	0.129075	0.0475483	0.477181
8121525	91749	KIAA1919		0.392299	-0.0469148	0.074353	0.0534882	0.0537234	0.119834	0.0475512	0.477181
7903389				0.392241	-0.0428151	0.103385	0.0661801	0.0150402	-0.0927757	0.0476094	0.477181
8137448	63917	GALNT11	UDP-N-acetyl-alpha-D-galactosamine:polypeptide N-acetylgalactosaminyltransferase 11 (GalNAc-T11)	0.392196	-0.0287743	0.294998	0.0665097	0.0145711	0.173049	0.0476543	0.477181
8153819	50626 | 100132129	CYHR1|LOC100132129	cysteine/histidine-rich 1 | hypothetical protein LOC100132129	0.392149	-0.0567416	0.035274	0.0539213	0.0515033	0.0716418	0.0477018	0.477181
7972231	114798	SLITRK1	SLIT and NTRK-like family, member 1	0.392139	-0.0627561	0.0239129	0.0719142	0.00885675	-0.136543	0.047711	0.477181
7930996	55717	BRWD2	bromodomain and WD repeat domain containing 2	0.392119	-0.0625169	0.0242571	0.0722584	0.00859741	0.147893	0.0477314	0.477181
8174235	340543	TCEAL5	transcription elongation factor A (SII)-like 5	0.392117	-0.0573583	0.0338014	0.071391	0.00927328	-0.170723	0.0477333	0.477181
8068697	4600	MX2	myxovirus (influenza virus) resistance 2 (mouse)	0.392116	-0.0510251	0.05381	0.083693	0.00378438	-0.0515698	0.0477348	0.477181
7921332	922	CD5L	CD5 molecule-like	0.392072	-0.0483106	0.0665732	0.0726986	0.00828093	-0.112116	0.0477791	0.477181
7899615	347735 | 23231	SERINC2|KIAA0746	serine incorporator 2 | KIAA0746 protein	0.392056	-0.0338095	0.20792	0.0775823	0.00561968	0.122732	0.0477949	0.477181
7975971	161394	C14orf174	chromosome 14 open reading frame 174	0.392045	-0.0484695	0.0657454	0.0572509	0.0368794	-0.185271	0.0478061	0.477181
8175442	158696	FLJ30672		0.392035	-0.0428434	0.103209	0.0585877	0.0322035	-0.11782	0.0478161	0.477181
7964316	4640	MYO1A	myosin IA	0.392012	-0.0323964	0.230269	0.0584815	0.0325564	-0.201201	0.0478387	0.477181
7947934	23788	MTCH2	mitochondrial carrier homolog 2 (C. elegans)	0.391999	-0.0513316	0.0525748	0.0827642	0.00399493	0.0707152	0.0478521	0.477181
8023063	498	ATP5A1	ATP synthase, H+ transporting, mitochondrial F1 complex, alpha subunit 1, cardiac muscle	0.391975	-0.0510434	0.05376	0.082115	0.00415309	0.102158	0.0478767	0.477181
8153424	642475	C8orf73	chromosome 8 open reading frame 73	0.391965	-0.0407245	0.122293	0.0538518	0.0519063	-0.116273	0.047887	0.477181
7934133	5464	PPA1	pyrophosphatase (inorganic) 1	0.391959	-0.0468196	0.0749982	0.0929749	0.00254342	0.0621448	0.0478927	0.477181
8151334	9242	MSC	musculin (activated B-cell factor-1)	0.391878	-0.0511158	0.0534781	0.0852775	0.00348305	0.0505293	0.0479747	0.477181
8034565	1777	DNASE2	deoxyribonuclease II, lysosomal	0.391864	-0.0530192	0.0462669	0.0741952	0.00731599	0.124613	0.0479883	0.477181
7903889				0.391855	-0.0557225	0.0379533	0.0627829	0.0210809	-0.161528	0.0479978	0.477181
8125903	7287	TULP1	tubby like protein 1	0.391805	-0.0612702	0.0262077	0.0614885	0.0240221	-0.121943	0.0480482	0.477181
8108900	57824	HMHB1	histocompatibility (minor) HB-1	0.391783	-0.0528882	0.0467385	0.0535411	0.0535782	-0.134881	0.0480707	0.477181
7945680	283120	H19		0.391745	-0.0539266	0.0432625	0.0692387	0.0112837	0.0492974	0.0481086	0.477181
8109305	11346	SYNPO	synaptopodin	0.391702	-0.0483492	0.0664462	0.0964905	0.00232647	0.0901593	0.0481521	0.477181
8036004	1050	CEBPA	CCAAT/enhancer binding protein (C/EBP), alpha	0.391697	-0.058916	0.0304854	0.0736368	0.00766796	0.0501445	0.0481575	0.477181
8070286	10281	DSCR4	Down syndrome critical region gene 4	0.391681	-0.0500666	0.0580516	0.0708761	0.00972895	-0.137843	0.048174	0.477181
8058518				0.391678	-0.0443363	0.0916251	0.0669178	0.014046	-0.063996	0.0481772	0.477181
8110399	11285	B4GALT7	xylosylprotein beta 1,4-galactosyltransferase, polypeptide 7 (galactosyltransferase I)	0.391672	-0.0556541	0.0381677	0.0779332	0.00549202	0.118954	0.0481829	0.477181
8093576	677770	SCARNA22	small Cajal body-specific RNA 22	0.391668	-0.0457429	0.0818299	0.084194	0.00369503	-0.111778	0.048187	0.477181
8156577				0.391668	-0.0486289	0.0649981	0.0602022	0.0273829	-0.105883	0.0481872	0.477181
7904927	2703	GJA8	gap junction protein, alpha 8, 50kDa	0.391607	-0.0599815	0.0284532	0.0521512	0.0614773	-0.17528	0.0482489	0.477462
8035249	2063	NR2F6	nuclear receptor subfamily 2, group F, member 6	0.391581	-0.0543089	0.042088	0.0730673	0.00804783	0.0770003	0.0482748	0.477462
8035684	83983	TSSK6	testis-specific serine kinase 6	0.391564	-0.0664759	0.0195418	0.0797647	0.00483868	0.140402	0.0482924	0.477462
8147721	401472	FLJ45248		0.391539	-0.0536881	0.0440676	0.0501863	0.074329	-0.186326	0.0483184	0.477465
8110437	64777	RMND5B	required for meiotic nuclear division 5 homolog B (S. cerevisiae)	0.391476	-0.0407696	0.122013	0.058007	0.0342528	0.124	0.0483823	0.477794
8055697	375287	RBM43	RNA binding motif protein 43	0.39138	-0.0422372	0.108547	0.0486114	0.0862668	0.102423	0.0484797	0.477794
8090420	131601	GPR175	G protein-coupled receptor 175	0.391371	-0.0432054	0.100435	0.073534	0.00774814	0.140638	0.0484888	0.477794
8031344	3807 | 3811 | 3804 | 3813 | 548594 | 100132285	KIR2DS2|KIR3DL1|KIR2DL3|KIR3DS1|KIR3DP1	killer cell immunoglobulin-like receptor, two domains, short cytoplasmic tail, 2 | killer cell immunoglobulin-like receptor, three domains, long cytoplasmic tail, 1 | killer cell immunoglobulin-like receptor, two domains, long cytoplasmic tail, 3 | killer cell immunoglobulin-like receptor, three domains, short cytoplasmic tail, 1 | killer cell immunoglobulin-like receptor, three domains, pseudoge…	0.391341	-0.0448065	0.0883091	0.0710171	0.00962509	-0.0660851	0.0485201	0.477794
7960910	57379	AICDA	activation-induced cytidine deaminase	0.391322	-0.0499926	0.0584563	0.0782708	0.00537327	-0.149331	0.0485388	0.477794
8019578	81851 | 728946	KRTAP1-1|LOC728946	keratin associated protein 1-1 | hypothetical LOC728946	0.39131	-0.0496198	0.0601883	0.0707789	0.00983304	-0.135293	0.0485518	0.477794
8068401	873	CBR1	carbonyl reductase 1	0.39127	-0.041263	0.117376	0.0824506	0.00409294	0.101599	0.0485922	0.477794
8118216				0.39123	-0.0509021	0.0544865	0.0659162	0.015508	-0.192308	0.0486329	0.477794
7909896				0.391229	-0.0494975	0.060784	0.053316	0.0549333	-0.100759	0.0486339	0.477794
8028645	55588	MED29	mediator complex subunit 29	0.391228	-0.0505651	0.055927	0.051988	0.0625794	0.173856	0.048635	0.477794
8087883				0.391224	-0.0323719	0.231098	0.0692335	0.0113195	-0.21886	0.0486395	0.477794
8068024	58494	JAM2	junctional adhesion molecule 2	0.391205	-0.0325479	0.228229	0.047253	0.0978157	0.0953819	0.0486593	0.477794
7960253	4815	NINJ2	ninjurin 2	0.391139	-0.0641354	0.0222194	0.0622932	0.0222215	-0.146017	0.0487263	0.478017
8117718	442186	OR2J3	olfactory receptor, family 2, subfamily J, member 3	0.391128	-0.0326691	0.226302	0.0618461	0.0232467	-0.0668217	0.0487381	0.478017
7904702	388677 | 440673 | 100132406 | 149013 | 200030 | 25832 | 284565 | 400818 | 440670 | 55672 | 641559 | 728841 | 728912 | 728936	NOTCH2NL|NBPF10|LOC100132406|KIAA1245|NBPF11|NBPF14|NBPF15|NBPF20|NBPF9|NBPF8|RP3-377D14.1|XXyac-YX155B6.1|NBPF16	Notch homolog 2 (Drosophila) N-terminal like | neuroblastoma breakpoint family, member 10 | similar to NBPF9 | KIAA1245 | neuroblastoma breakpoint family, member 11 | neuroblastoma breakpoint family, member 14 | neuroblastoma breakpoint family, member 15 | neuroblastoma breakpoint family, member 20 | neuroblastoma breakpoint family, member 9 | neuroblastoma breakpoint family, member 1 | neuroblas…	0.391107	-0.0381324	0.150312	0.0609718	0.025397	0.13898	0.048759	0.478017
7967412	8099	CDK2AP1	CDK2-associated protein 1	0.39105	-0.0597913	0.0288829	0.0841017	0.00373305	0.108274	0.0488177	0.478341
8151633	85481	PSKH2	protein serine kinase H2	0.390868	-0.0343371	0.200596	0.0592847	0.0301735	-0.18658	0.049005	0.47913
7915971	84871	AGBL4	ATP/GTP binding protein-like 4	0.390836	-0.0344906	0.19835	0.0721611	0.00873097	-0.166542	0.0490387	0.47913
8065230	10741	RBBP9	retinoblastoma binding protein 9	0.390812	-0.0439078	0.0950694	0.0693814	0.01119	0.109594	0.0490633	0.47913
8064514	79175	ZNF343	zinc finger protein 343	0.390791	-0.0578569	0.0328622	0.0707221	0.00991021	0.147886	0.0490844	0.47913
7923578	2331	FMOD	fibromodulin	0.390781	-0.0576753	0.0332716	0.0775092	0.00569654	0.0502925	0.0490953	0.47913
8094542	57495	KIAA1239		0.390754	-0.0575177	0.0336351	0.0872812	0.00319483	-0.0395982	0.0491229	0.47913
8024238	1153	CIRBP	cold inducible RNA binding protein	0.39074	-0.0623607	0.0246735	0.10819	0.00208647	-0.11067	0.0491378	0.47913
8003056	100130322	GAFA2	FGF-2 activity-associated protein 2	0.390734	-0.0585411	0.0313945	0.0775657	0.00567479	-0.160223	0.0491432	0.47913
8158094	158248	TTC16	tetratricopeptide repeat domain 16	0.39073	-0.0490262	0.0631785	0.0557138	0.0433505	-0.167739	0.0491476	0.47913
8096130	1040	CDS1	CDP-diacylglycerol synthase (phosphatidate cytidylyltransferase) 1	0.390686	-0.0528874	0.0469274	0.0718774	0.00895555	-0.134467	0.0491939	0.47913
8144656	606553	C8orf49	chromosome 8 open reading frame 49	0.390662	-0.0441319	0.0934116	0.0647161	0.0174921	-0.15409	0.0492184	0.47913
7979999				0.390622	-0.0510643	0.0539199	0.064491	0.0178889	-0.11318	0.0492601	0.47913
8023977	3004	GZMM	granzyme M (lymphocyte met-ase 1)	0.3906	-0.0573159	0.0341265	0.0682309	0.0124664	-0.108699	0.0492829	0.47913
8041000	11321	GPN1	GPN-loop GTPase 1	0.39059	-0.0404204	0.125742	0.0724923	0.00849734	0.126647	0.0492925	0.47913
8017810	5718	PSMD12	proteasome (prosome, macropain) 26S subunit, non-ATPase, 12	0.390582	-0.0419928	0.110933	0.0751324	0.00683533	0.074228	0.049301	0.47913
8179139	28973	MRPS18B	mitochondrial ribosomal protein S18B	0.390544	-0.0596828	0.0291579	0.0712534	0.00946586	0.10096	0.0493408	0.47913
7968417	10129	FRY	furry homolog (Drosophila)	0.390511	-0.0618226	0.0255143	0.0650081	0.0170089	0.0757292	0.0493751	0.47913
8079370	10803	CCR9	chemokine (C-C motif) receptor 9	0.390501	-0.0438408	0.0956666	0.0496468	0.078626	-0.234864	0.0493851	0.47913
8090505				0.3905	-0.0458101	0.0816671	0.0533718	0.0548271	-0.223348	0.0493867	0.47913
8062433	58490	C20orf77	chromosome 20 open reading frame 77	0.390457	-0.0432878	0.100026	0.0633983	0.019957	0.163578	0.0494305	0.479305
8117741	7932	OR2H2	olfactory receptor, family 2, subfamily H, member 2	0.390333	-0.0409565	0.12058	0.0627229	0.0213659	-0.110082	0.0495599	0.48031
7954591	60488	MRPS35	mitochondrial ribosomal protein S35	0.390285	-0.054411	0.0419835	0.0714184	0.00934223	0.0817163	0.0496103	0.480549
8044552	26525	IL1F5	interleukin 1 family, member 5 (delta)	0.390103	-0.0576571	0.0334134	0.0485252	0.0874993	-0.139976	0.0498003	0.480844
8015196	81851 | 728946	KRTAP1-1|LOC728946	keratin associated protein 1-1 | hypothetical LOC728946	0.390102	-0.0496934	0.0600764	0.0709207	0.00977186	-0.134757	0.0498013	0.480844
8061912				0.390091	-0.0383948	0.147659	0.0582682	0.0335829	-0.164094	0.0498128	0.480844
7899016	6392	SDHD	succinate dehydrogenase complex, subunit D, integral membrane protein	0.390081	-0.0416399	0.114263	0.0670357	0.0139991	0.0510352	0.0498239	0.480844
7915801	55624	POMGNT1	protein O-linked mannose beta1,2-N-acetylglucosaminyltransferase	0.390074	-0.0576061	0.0335339	0.0680459	0.0127188	0.0991729	0.0498305	0.480844
8067944				0.390072	-0.048069	0.0682826	0.0559122	0.0426306	0.0631812	0.0498333	0.480844
8042079	114800	CCDC85A	coiled-coil domain containing 85A	0.390039	-0.0513382	0.0529011	0.0666555	0.0145225	0.122391	0.0498672	0.480844
8045425	23518	R3HDM1	R3H domain containing 1	0.390021	-0.063743	0.0228692	0.0638203	0.0191758	0.091933	0.0498871	0.480844
7921773	81607	PVRL4	poliovirus receptor-related 4	0.390012	-0.0548629	0.0406701	0.0498351	0.0774236	-0.146765	0.0498963	0.480844
7948282	219539	YPEL4	yippee-like 4 (Drosophila)	0.390002	-0.056438	0.0363598	0.0638728	0.0190775	-0.180461	0.0499066	0.480844
8019831	27098	CLUL1	clusterin-like 1 (retinal)	0.389962	-0.057262	0.0343483	0.0710359	0.00967959	-0.22782	0.0499485	0.480844
8090462				0.389927	-0.0373671	0.159968	0.0629811	0.0208611	-0.149259	0.0499856	0.480844
