# Supplementary material for: Expression Levels of Obesity-Related Genes Are Associated with Weight Change in Kidney Transplant Recipients
Source: PLoS One. 2013 Mar 27;8(3):e59962. doi: 10.1371/journal.pone.0059962 (PMC3609773; doi:10.1371/journal.pone.0059962)
Supplement: Table S2 — Top ranked genes associated with keyword concepts. Genes were ranked according to the number of associations they had with keyword concepts above a score threshold of 0.1. Scores above 0.2 generally suggest an explicit link between the keyword and gene, whereas a score between 0.1 and 0.2 generally suggests an implied relationship between the keyword and gene. (XLS) [file pone.0059962.s002.xls]

## Sheet: Sheet1
Table S2. Top ranked genes associated with keyword concepts.
Gene Symbol	Overweight	BMI	Adipose	Obesity	Diabetes	Cholesterol	Hypertension	Nicotine	Addiction	Dopamine	Cognitive	Neurological	Smell	Olfaction	Sum of Occurrences	Average Weight
SERPINA12	0.368	0.527	0.444	0.517	0.396	0.161	0.149								7	0.366
CPE	0.131	0.185	0.21	0.324	0.225	0.14				0.11					7	0.186714
SERPINA11	0.29	0.433	0.675	0.712	0.494	0.112									6	0.452667
MTCH2	0.39	0.55	0.31	0.488	0.36		0.115								6	0.347833
PNPLA5	0.117	0.23	0.399	0.436	0.249	0.213									6	0.274
INTS1	0.113	0.247	0.181	0.261	0.212	0.494									6	0.251333
APOM	0.127	0.23	0.141	0.212	0.27	0.369									6	0.224833
NPY5R	0.178	0.217	0.25	0.313	0.118		0.125							0.122	6	0.192167
DRD3		0.12						0.154	0.254	0.39	0.188				6	0.188667
LPA	0.115	0.213		0.12	0.187	0.251	0.187								6	0.178833
MBOAT4	0.155	0.169	0.186	0.263	0.19	0.12									6	0.167
CYP4A11		0.127	0.14	0.135	0.185	0.113	0.295								6	0.159833
TAS2R38	0.126	0.218		0.174	0.13			0.13	0.119						6	0.1495
SLC18A1					0.18		0.15	0.11	0.112	0.352	0.112				6	0.148333
CST3	0.12	0.137			0.151		0.138				0.16	0.125			6	0.1295
CHRNB2								0.533	0.427	0.182	0.272	0.134			5	0.396
CHRNA4								0.55	0.396	0.195	0.271	0.15			5	0.334
ACAD1		0.248	0.322	0.339	0.44	0.138									5	0.2974
ILDR2	0.127	0.165	0.228	0.344	0.55										5	0.2738
TPRA1	0.11	0.147	0.374	0.334	0.226										5	0.2382
DRD5							0.125	0.152	0.266	0.377	0.227				5	0.2294
H6PD		0.165	0.314	0.27	0.254	0.111									5	0.2228
PDYN								0.124	0.321	0.288	0.165	0.144			5	0.284
TFAP2B	0.14	0.24	0.219	0.249	0.184										5	0.1992
NDUFB6		0.152	0.21	0.2	0.314							0.113			5	0.1978
PINK1										0.24	0.19	0.166	0.266	0.136	5	0.1834
PNOC								0.18	0.288	0.247	0.14	0.122			5	0.181
REPIN1		0.118	0.244	0.217	0.157	0.117									5	0.176
ASIP	0.113		0.185	0.275	0.162	0.15									5	0.168
G6PC3			0.139	0.167	0.211	0.187						0.123			5	0.1654
GPLD1		0.18	0.137	0.163	0.193	0.218									5	0.1638
NPY1R	0.145	0.173	0.145	0.222										0.133	5	0.1636
ACADVL			0.243	0.169	0.19	0.137						0.137			5	0.159
VLDLR			0.188	0.144		0.218					0.11	0.12			5	0.156
ACSM1			0.118	0.141	0.143	0.191	0.147								5	0.148
IGFL1	0.116	0.219		0.11	0.115		0.129								5	0.1378
LCT	0.113	0.193		0.17	0.166	0.15									5	0.1368
Abbreviations: BMI, body mass index.
Notes: Genes were ranked based on the total number of literature associations (cosine >0.1) found by GeneIndexer software with the various keyword queries.
