# Supplementary material for: Expression Levels of Obesity-Related Genes Are Associated with Weight Change in Kidney Transplant Recipients
Source: PLoS One. 2013 Mar 27;8(3):e59962. doi: 10.1371/journal.pone.0059962 (PMC3609773; doi:10.1371/journal.pone.0059962)
Supplement: Table S3 — Pearson correlation coefficients between microarray and qPCR. Pearson correlation coefficients between microarray and qPCR for the top five lowest p-value genes, two target genes of interest, and a reference gene. qPCR was conducted on RNA extracted from adipose tissue samples from the same subjects (using the Trizol method), and cDNA was made using a commercially available kit. qPCR was done using the Taqman® method on the Lightcycler®480. (XLS) [file pone.0059962.s003.xls]

## Sheet: Sheet1
Table S3. Pearson correlation coefficients between microarray and qPCR for the top five lowest p-value genes and two target genes of interest. qPCR was conducted on RNA extracted from adipose tissue samples from the same subjects. qPCR was done using the Taqman® method on the Lightcycler®480.
Probe ID	Gene ID	Gene Symbol	Gene Title	Selection criterion	p-value (microarray)	r	p-value (correlation)
8079753	1605	DAG1	dystroglycan 1	lowest p-value	0.000586537	0.64357	0.000259
7909689	56950	SMYD2	SET and MYND domain containing 2	lowest p-value	9.52e-06	0.385983	0.02834
8116402	5601	MAPK9	mitogen-activated protein kinase 9	lowest p-value	2.84e-05	0.21764	0.1428
7994237	51451	LCMT1	leucine carboxyl methyltransferase 1	lowest p-value	1.41e-05	0.0656869	0.3829
8143270	92092	ZC3HAV1L	zinc finger CCCH-type, antiviral 1-like	lowest p-value	0.000722405	0.404228	0.2235
8098204	1363	CPE	carboxypeptidase E	target gene of interest	0.00987226	0.154138	0.22
8118209	55937	APOM	apolipoprotein M	target gene of interest	0.0101631	0.331368222703623*	0.0491*
8178043	55937	APOM	apolipoprotein M	target gene of interest	0.0131053	0.329721791871715*	0.04999*
8179291	55937	APOM	apolipoprotein M	target gene of interest	0.0137878	0.330430250731752*	0.04961*
*APOM was captured by 3 different probes on microarray.
